# Supplementary material for: One-year supplementation with Lactobacillus reuteri ATCC PTA 6475 counteracts a degradation of gut microbiota in older women with low bone mineral density
Source: NPJ Biofilms Microbiomes. 2022 Oct 19;8:84. doi: 10.1038/s41522-022-00348-2 (PMC9581899; doi:10.1038/s41522-022-00348-2)
Supplement: Supplementary file 2 — Supplementary Table 2–9 [file 41522_2022_348_MOESM2_ESM.xlsx]

## Sheet: Overview
Guide to Supplementary Tables
Supplementary Table 2	Comparisons of microbial taxa at phylum (a) and species (b) levels between the GR and PR groups or between the two time points,using Wilcoxon test . The taxonomic profiles were calculated using the MEDUSA pipeline.
Supplementary Table 3	Differential analysis of microbial species between the GR and PR groups or between the two time points, performed by DESeq2.The taxonomic profiles were calculated using the MEDUSA pipeline.
Supplementary Table 4	Comparisons of microbial species between the GR and PR groups or between the two time points, using Wilcoxon test . The taxonomic profiles were calculated using the MetaPhlAn2 pipeline.
Supplementary Table 5	Differential analysis of KEGG Orthology (KO) profiles between the GR and PR groups or between the two time points, performed by DESeq2. The KO profiles were calculated using the MEDUSA pipeline.
Supplementary Table 6	The gene set analysis (GSA) of KEGG pathways by comparing the GR and PR groups at 12 months or by comparing the two timepoints in the PR group using fold changes and P values of KOs.
Supplementary Table 7	Differential analysis of Metacyc pathways between the GR and PR groups or between the two time points. The Metacyc pathway profiles were calculated using the HUMAnN2 pipeline.
Supplementary Table 8	Comparative analysis of metabolites profiles between the GR and PR groups or between the two time points.
Supplementary Table 9	Associations between the differential metabolites and species at baseline (a) and 12 months (b), respectively.

## Sheet: Supplementary Table 2a
Supplementary Table 2. Comparisons of microbial taxa at phylum level between the GR and PR groups or between the two time points, using Wilcoxon test. The taxonomic profiles were calculated using the MEDUSA pipeline.
phylum	GR vs PR at 0M		GR vs PR at 12M		12M vs 0M in GR		12M vs 0M in PR
	pvalue	padj	pvalue	padj	pvalue	padj	pvalue	padj
Elusimicrobia	0.342781711147911	0.865134865134865	0.399075196548237	0.565356528443336	1	1	NA	NA
Verrucomicrobia	0.660720084868692	0.873915558126085	0.133300136396112	0.379830695620169	0.65234375	1	0.734375	1
Bacteroidetes	0.548961874039274	0.873915558126085	0.446967892788326	0.584496475184734	1	1	0.91015625	1
Actinobacteria	0.356232003290827	0.865134865134865	0.719695165515599	0.815654520917679	0.25	0.9625	0.0390625	0.4375
Deferribacteres	0.211024269847799	0.865134865134865	0.0786530293054127	0.379830695620169	0.09765625	0.78125	0.49609375	1
Chrysiogenetes	0.102489800254088	0.865134865134865	0.216069900660937	0.458634932319143	1	1	1	1
Tenericutes	0.719695165515599	0.873915558126085	0.904825824330468	0.961377438351123	0.09765625	0.78125	0.49609375	1
Unknown	0.719695165515599	0.873915558126085	0.112754118946069	0.379830695620169	1	1	0.0546875	0.4375
Proteobacteria	0.133300136396112	0.865134865134865	0.156400874667129	0.379830695620169	0.30078125	0.9625	0.1640625	0.875
Spirochaetes	0.277511961722488	0.865134865134865	0.156400874667129	0.379830695620169	0.65234375	1	0.359375	1
Firmicutes	0.968239191149408	0.968239191149408	0.660720084868692	0.802302960197697	0.30078125	0.9625	0.5703125	1
Chloroflexi	0.513444337525733	0.873915558126085	0.0912775749596175	0.379830695620169	0.734375	1	0.528612125255688	1
Fusobacteria	0.446967892788326	0.873915558126085	0.968239191149408	0.968239191149408	1	1	0.734375	1
Synergistetes	0.712821214605835	0.873915558126085	0.307221909374989	0.52227724593748	0.49609375	1	0.528612125255688	1
Chlamydiae	0.192975591010525	0.865134865134865	0.342781711147911	0.529753553592227	NA	NA	1	1
Cyanobacteria	0.780185758513932	0.88421052631579	0.24280672887484	0.458634932319143	0.8203125	1	1	1
Euryarchaeota	0.902095048873212	0.958475989427788	0.127522258253802	0.379830695620169	1	1	0.833634883024682	1

## Sheet: Supplementary Table 2b
Supplementary Table 2. Comparisons of microbial taxa at species level between the GR and PR groups or between the two time points, using Wilcoxon test. The taxonomic profiles were calculated using the MEDUSA pipeline.
Species	PR at 0M	PR at 12M	GR at 0M	GR at 12M	GR vs PR at 0M		GR vs PR at 12M		12M vs 0M in GR		12M vs 0M in PR
	Mean relative abundance				pvalue	padj	pvalue	padj	pvalue	padj	pvalue	padj
Haemophilus haemolyticus	3.92405118981893e-06	2.89806967031225e-06	9.22203728822888e-06	5.22226379370034e-06	0.286364033842911	1	0.65280919451163	0.944102323103658	0.944182513250483	1	1	1
Coprococcus catus	0.00635148694193558	0.00624899825370461	0.00892313055251758	0.00825693406125635	0.0652536318170993	1	0.094719521964104	0.675440539455781	0.42578125	1	0.359375	0.939760044642857
Actinomyces urogenitalis	1.2091384137414e-06	2.08254307306111e-06	3.79985623821395e-07	1.04808125187542e-06	0.24280672887484	1	0.660720084868692	0.944102323103658	0.65234375	1	0.30078125	0.868611273364486
Turicibacter sanguinis	0.000145339274797445	4.69040203108499e-05	0.000252859494716718	0.000487787519531911	0.111190005597732	1	0.111190005597732	0.675440539455781	0.1640625	0.98956308314153	0.799846105662473	1
Desulfotomaculum acetoxidans	1.02484540349789e-06	1.07313304966717e-06	1.28368856947421e-06	1.08243851494402e-06	0.0788932429799303	1	0.437137430148114	0.88681846244308	0.07421875	0.979712701612903	0.362726506485098	0.939760044642857
Paenibacillus terrae	2.10867281670631e-07	2.84051825882078e-07	9.62029420193799e-08	1.50088927894168e-07	0.295260264702122	1	0.7343537463979	0.965194902966016	0.352542137499713	1	0.529368106184798	1
Mesoplasma florum	1.96072776761667e-07	4.34957649643437e-07	2.28734629044779e-07	3.43629485646138e-07	0.24280672887484	1	0.540113611871945	0.921841637537648	0.42578125	1	0.203125	0.736188525456523
Anaerococcus lactolyticus	9.75316180889437e-07	2.4085020242243e-06	2.2295839127456e-06	4.20156167651726e-06	0.446967892788326	1	1	1	0.49609375	1	0.1640625	0.719082446808511
Pseudoramibacter alactolyticus	2.01400467416351e-06	3.4272320376175e-06	2.15893192736717e-06	2.59206304415935e-06	0.780185758513932	1	0.24280672887484	0.795530594924501	0.1640625	0.98956308314153	0.5703125	1
Peptoniphilus sp. oral taxon 386	6.28257611037086e-07	9.46982371986875e-07	4.38936667644981e-07	6.39598974416117e-07	0.968239191149408	1	0.548961874039274	0.921841637537648	0.49609375	1	0.49609375	0.982647235576923
[Ruminococcus] obeum	0.0248464140204743	0.0313937763436601	0.028583544103543	0.0236295680672345	0.446967892788326	1	0.446967892788326	0.88681846244308	0.734375	1	0.42578125	0.939760044642857
Thermoanaerobacterium xylanolyticum	1.82134274603859e-07	1.01179697065303e-07	5.0383517843169e-08	1.29781502028817e-07	0.634961725793869	1	0.834190374191261	0.98987090367428	0.271898710819648	1	0.833935414088552	1
Corynebacterium glucuronolyticum	2.17556866088404e-05	1.86763190962408e-05	2.05456298117388e-05	1.63378691221728e-05	0.780185758513932	1	0.660720084868692	0.944102323103658	0.12890625	0.98956308314153	0.65234375	1
Bacillus cellulosilyticus	7.25895531873456e-09	1.13194224170263e-07	3.31121622902586e-07	7.9288301276386e-07	0.229387515377762	1	0.412198386678072	0.885515844484273	0.0360316862182336	0.979712701612903	0.100348246462291	0.620152163136957
[Ruminococcus] gnavus	0.00213663838832778	0.00371706527555738	0.00128048765373033	0.0012243724673075	0.0434735543094676	1	0.0652536318170993	0.675440539455781	0.91015625	1	1	1
Prevotella ruminicola	1.45547241666577e-06	3.46585378462073e-07	3.4526520415681e-06	3.2009185728206e-06	0.158582378158011	1	0.198632838675842	0.773341883030464	0.726286148878805	1	0.41849223344682	0.939760044642857
Megasphaera genomosp. type_1	0.000103021739704683	7.37930072679092e-05	0.000152752760080485	0.000112293622476793	0.315378120331681	1	0.156400874667129	0.749521114750931	0.25	1	0.1640625	0.719082446808511
Odoribacter splanchnicus	0.00522523571223542	0.0046338571789108	0.00465778951543305	0.00533057967086925	0.780185758513932	1	0.603780120807985	0.938042432078241	0.42578125	1	0.65234375	1
Enterobacter cancerogenus	9.97162051121238e-07	2.58054006551148e-06	9.82160899473449e-08	8.59390849113724e-07	0.210706032746658	1	0.082014256994178	0.675440539455781	0.65234375	1	0.0224942712224497	0.412362631164228
Cytophaga hutchinsonii	6.16989009669678e-07	3.13308931945584e-07	3.46136308767795e-07	6.0405683538999e-07	0.645138188345974	1	0.308668704564355	0.843471512658955	0.141482121482793	0.98956308314153	0.280712665268496	0.868611273364486
Cellulosilyticum lentocellum	3.57297744210289e-06	1.35661724265515e-06	1.93328719816247e-06	3.24437873467543e-06	0.446967892788326	1	0.496698348091537	0.913992211174924	0.65234375	1	0.07421875	0.543690050004183
Eubacterium ventriosum	0.00581593139606023	0.00987773348668242	0.00473401694249776	0.00492354375166878	0.496698348091537	1	0.548961874039274	0.921841637537648	1	1	0.8203125	1
Neisseria sicca	2.19272064412521e-07	5.83295018107276e-08	6.28724863992984e-07	6.4368152380241e-07	0.618768801874905	1	0.445156558138409	0.88681846244308	0.352542137499713	1	0.142213241936393	0.719082446808511
Enterobacter aerogenes	7.90862221278776e-06	1.53335751034549e-05	1.7530437609361e-07	2.17463700506143e-05	0.470849761107994	1	0.303154100910052	0.843471512658955	0.726286148878805	1	0.0759269629825577	0.543690050004183
Christensenella minuta	0.00104567855371066	0.00108698381882171	0.00122195608882378	0.00129245178714756	0.496698348091537	1	0.842105263157895	0.98987090367428	1	1	0.5703125	1
Bacillus sp. NRRL B-14911	1.61280177763395e-07	4.51564862604099e-07	5.85220364289032e-07	5.77510055453414e-07	0.966605467644993	1	0.712821214605835	0.949936627364869	0.528612125255688	1	0.09765625	0.615832270408163
Streptococcus pseudopneumoniae	5.88554894507158e-06	5.3937697304908e-06	1.03033267413256e-05	1.37706537468734e-05	0.548961874039274	1	0.660720084868692	0.944102323103658	0.5703125	1	0.65234375	1
Lactobacillus ruminis	0.000130094612186535	0.000138126300276797	0.000376724630154443	0.000897596243907174	1	1	0.400181861482171	0.868815128543062	1	1	1	1
Atopobium parvulum	5.95334941710214e-06	5.77496880750124e-06	7.99144343242e-06	7.66589643009357e-06	0.277511961722488	1	0.496698348091537	0.913992211174924	1	1	0.65234375	1
Alistipes putredinis	0.0190866312054537	0.017973936143992	0.0132445786570491	0.0188676620940802	0.719695165515599	1	0.968239191149408	1	0.12890625	0.98956308314153	0.8203125	1
Lactobacillus oris	1.09177463392262e-07	2.59351283452471e-05	2.35248277075406e-06	1.40525465611537e-05	0.0176073145962082	1	0.446967892788326	0.88681846244308	0.042315274905714	0.979712701612903	0.00390625	0.40234375
Aggregatibacter segnis	9.85307286817215e-07	6.37910766109555e-07	2.03100341107745e-06	1.62610183000132e-06	0.437137430148114	1	0.709001811569562	0.949936627364869	0.672603817441517	1	0.441208519505878	0.956725842296956
Kytococcus sedentarius	7.27004707235751e-08	4.04141886486854e-07	2.26179120383068e-07	7.9941124039251e-07	0.268731278441658	1	0.671192168255592	0.949936627364869	0.855132140584706	1	0.787406490666269	1
Eubacterium hallii	0.0108522700428378	0.0157345891318818	0.0196711011815208	0.0205564360907666	0.0349866851414839	1	0.446967892788326	0.88681846244308	0.5703125	1	0.1640625	0.719082446808511
Leptothrix cholodnii	3.81790291663621e-08	7.76129834403382e-08	1.76916759706572e-07	1.41515111841619e-07	0.495447676453078	1	0.671192168255592	0.949936627364869	0.201242620957724	0.98956308314153	0.361310428526179	0.939760044642857
Streptococcus ictaluri	3.01727453844705e-07	3.56415923604726e-07	3.73698020846321e-07	1.21552251467413e-06	0.967378295632177	1	0.842105263157895	0.98987090367428	1	1	1	1
Bacteroides uniformis	0.0745122908123705	0.0709230026537403	0.0699158662718938	0.0642688178146319	0.719695165515599	1	0.842105263157895	0.98987090367428	0.65234375	1	0.734375	1
Staphylococcus hominis	2.6837702996328e-07	1.54715830636642e-07	1.03123676010745e-07	2.92232813202915e-07	0.127522258253802	1	0.773106341852418	0.968238501103943	0.204893893816379	0.98956308314153	0.359375	0.939760044642857
Vibrio tubiashii	1.92490715667821e-07	1.90261198593494e-07	4.79920484132214e-08	3.23481042649521e-08	0.603866406193636	1	0.370613683232304	0.868815128543062	0.789268026134281	1	0.583882420770365	1
Lactobacillus crispatus	8.43366384652411e-08	4.29164602920296e-06	1.29094349182778e-06	8.82790033679003e-07	0.962379296514791	1	0.548961874039274	0.921841637537648	0.23395283347059	1	0.01953125	0.412362631164228
Clostridium tetani	7.63493178036108e-07	4.62900395745105e-07	4.23199841323135e-07	5.13199149606935e-07	0.184534238223722	1	0.0940220449511788	0.675440539455781	1	1	0.799846105662473	1
Shewanella sp. AUnknown-3	1.1086056608998e-07	1.95166632637622e-08	1.49493686693622e-08	5.65575790871186e-07	0.673514751058265	1	0.881991151464675	1	1	1	0.855132140584706	1
Citrobacter youngae	4.06118399008634e-06	1.48096366673598e-05	4.43388892259793e-07	5.07398133249306e-05	0.834190374191261	1	0.171190318995659	0.76745238277746	0.833634883024682	1	0.0346105575157073	0.412362631164228
Campylobacter coli	0.000352200709167584	0.000414249594798095	0.000182541663366151	0.000198001435869718	0.0788932429799303	1	0.053475935828877	0.675440539455781	0.30078125	1	1	1
Pasteurella multocida	2.42812792389606e-07	3.270750660459e-07	2.76268064214709e-07	2.29092775553217e-07	0.762563090333883	1	0.586263349356726	0.938042432078241	0.208412803684149	0.98956308314153	0.529368106184798	1
Bifidobacterium bifidum	0.00433708463042854	0.000246449611499319	0.000917623736128727	0.0056298540545067	0.904825824330468	1	0.603780120807985	0.938042432078241	0.5703125	1	0.65234375	1
Acetivibrio cellulolyticus	1.49132788265294e-06	1.5174486203524e-06	1.84066136173025e-06	1.91088785190308e-06	0.211024269847799	1	0.356232003290827	0.866923976758536	0.91015625	1	0.91015625	1
Acinetobacter baumannii	9.70294347787577e-07	7.49351675537117e-07	1.65815122847514e-07	6.5798924292165e-08	0.426847882356823	1	0.10699150338799	0.675440539455781	0.29450739368011	1	0.932646638965876	1
Aerococcus urinae	7.28594517635746e-08	6.33797202845549e-08	1.19046680987757e-07	1.89258651066624e-07	0.476636240978629	1	0.203672718152511	0.773341883030464	0.62406453246517	1	0.49609375	0.982647235576923
Mycoplasma mycoides	9.29242552312574e-08	8.56592224083556e-08	1.11685126753747e-07	1.69362640804286e-07	0.648296717733422	1	0.203672718152511	0.773341883030464	0.441208519505878	1	0.65234375	1
Clostridium sp. BNL1100	2.17140157986542e-06	1.52955046164545e-06	2.0224127178867e-06	2.40568759803321e-06	0.603780120807985	1	0.0434735543094676	0.675440539455781	0.49609375	1	0.0078125	0.412362631164228
Bacillus coahuilensis	5.9523512893857e-06	2.93097343963575e-05	5.04305954363667e-07	6.81202047667586e-07	0.803517026295263	1	0.0657170412832298	0.675440539455781	0.62406453246517	1	0.042315274905714	0.458786664767215
Lactobacillus delbrueckii	7.2469264667953e-05	6.85105002589738e-05	2.44960707083857e-05	6.30748893531932e-05	0.904825824330468	1	0.446967892788326	0.88681846244308	0.49609375	1	0.8203125	1
Streptococcus infantis	7.34538664324099e-05	6.42635723954275e-05	5.99892283386635e-05	0.000130170959189644	0.356232003290827	1	1	1	0.0546875	0.979712701612903	0.8203125	1
Prevotella sp. oral taxon 472	9.0157852072146e-07	2.92312169273885e-07	3.15711253899356e-06	6.92450461519406e-06	0.340222494510971	1	0.232304340607807	0.795530594924501	0.726286148878805	1	0.401678166469773	0.939760044642857
Tetragenococcus halophilus	1.40227274824185e-06	6.09329296854749e-07	6.6464424530197e-07	2.43122425454094e-06	0.390434615842279	1	0.0788932429799303	0.675440539455781	0.107327557761612	0.98956308314153	0.1640625	0.719082446808511
Clostridium sp. SS2/1	0.0283991718143526	0.0201216752853981	0.0262629081531576	0.0314880230396392	0.780185758513932	1	0.446967892788326	0.88681846244308	0.8203125	1	0.12890625	0.675119173728814
Lactobacillus sanfranciscensis	3.04823335887533e-07	2.60006095097369e-06	7.71807369619255e-07	2.14225386737107e-06	0.774666367721379	1	0.603780120807985	0.938042432078241	0.107327557761612	0.98956308314153	0.0078125	0.412362631164228
Oribacterium sp. oral taxon 108	9.9546965078991e-06	7.64284250672189e-06	7.98997284308842e-06	9.79061259462936e-06	0.842105263157895	1	0.400181861482171	0.868815128543062	0.1640625	0.98956308314153	0.30078125	0.868611273364486
Weissella cibaria	2.74472919194011e-07	4.5729052608637e-07	1.91129538021089e-07	2.83422362453462e-06	0.420282013598414	1	0.618768801874905	0.944102323103658	0.528612125255688	1	1	1
Rhodopseudomonas palustris	1.80617023615943e-07	1.6295358836637e-07	1.71742832234378e-07	1.43729575832205e-07	0.967378295632177	1	0.967291852398482	1	1	1	0.91015625	1
Riemerella anatipestifer	1.40193409182049e-06	1.23655971929895e-06	1.72106826030326e-06	1.94182387487947e-06	0.439783256922655	1	1	1	1	1	0.789268026134281	1
Brachyspira intermedia	0	0	5.85957985640514e-07	8.25502709222501e-08	0.342781711147911	1	0.399075196548237	0.868815128543062	1	1	NA	NA
Janthinobacterium sp. Marseille	1.37684177558437e-07	1.2940079652472e-07	9.69619700416312e-08	1.75358360262865e-07	0.463124269041701	1	0.495447676453078	0.913992211174924	0.674986713970489	1	1	1
Paenibacillus sp. Y412MC10	1.86818338428917e-07	3.1922018608452e-07	2.57899042905411e-07	1.3988736542901e-07	0.391059423820771	1	0.567458527195413	0.938042432078241	0.359375	1	0.1640625	0.719082446808511
Enterobacter cloacae	2.09223663931637e-05	5.36333903711012e-05	9.15172749791483e-06	1.11181680796805e-05	0.712821214605835	1	0.211024269847799	0.773341883030464	0.91015625	1	0.0299739735865559	0.412362631164228
Corynebacterium lipophiloflavum	1.19430841605611e-06	3.54106616973708e-06	1.43774852341599e-07	2.47142921865973e-07	0.966924129814201	1	0.030195077771679	0.675440539455781	0.5703125	1	0.00390625	0.40234375
Sinorhizobium meliloti	2.1395463100238e-06	2.86389404764348e-06	3.65205441725157e-06	6.49627102671478e-07	0.356232003290827	1	0.513444337525733	0.921841637537648	0.01953125	0.979712701612903	1	1
Sutterella wadsworthensis	0.00416373782859014	0.00313429346802291	0.00174806648781958	0.00217330887217641	0.968239191149408	1	0.713182911389298	0.949936627364869	0.25	1	0.0390625	0.438920454545455
Porphyromonas uenonis	9.07093303503967e-05	4.01109246531384e-05	1.95599909820216e-05	1.46246983173769e-05	0.842105263157895	1	0.842105263157895	0.98987090367428	0.359375	1	0.1640625	0.719082446808511
Phascolarctobacterium succinatutens	0.00161314677812243	0.00104043081501228	0.000543008655442021	0.000765725112804295	0.496698348091537	1	0.780185758513932	0.968238501103943	0.5703125	1	0.65234375	1
Streptococcus peroris	7.60109996987672e-06	7.13438259799525e-06	7.92770075440326e-06	1.33099180348698e-05	0.719695165515599	1	0.904825824330468	1	0.0390625	0.979712701612903	0.8203125	1
Syntrophomonas wolfei	3.54276496686279e-07	1.00303949358867e-07	6.8144917001637e-08	1.98265005783388e-07	0.965574364759781	1	0.210706032746658	0.773341883030464	0.271898710819648	1	0.583882420770365	1
Bacteroides eggerthii	0.0167620366254328	0.0164239486568473	0.00943387930610913	0.0139678039341507	0.315378120331681	1	0.400181861482171	0.868815128543062	0.12890625	0.98956308314153	0.25	0.82620320855615
Bacteroides coprophilus	0.00170270283438958	0.00165029591746529	0.0064861689277836	0.00514792107344176	0.842105263157895	1	0.548961874039274	0.921841637537648	0.49609375	1	0.65234375	1
Parvimonas sp. oral taxon 393	1.35931575706387e-06	1.5685856973855e-06	5.0426656361363e-07	4.09164270063081e-06	0.968239191149408	1	0.182316135876507	0.76745238277746	0.25	1	0.734375	1
Gemella morbillorum	4.47056844434637e-06	4.87970490090909e-06	4.56816932384472e-06	5.04703684334457e-06	0.660720084868692	1	0.968239191149408	1	0.30078125	1	0.49609375	0.982647235576923
Lawsonia intracellularis	2.56109363895355e-05	3.09818866787923e-05	9.60679629679209e-06	1.17950860944508e-05	0.719695165515599	1	0.356232003290827	0.866923976758536	0.91015625	1	0.359375	0.939760044642857
Megasphaera sp. UPII 135-E	5.96130878800657e-05	6.11335791443366e-05	5.60742202219854e-05	5.379155193937e-05	0.780185758513932	1	0.603780120807985	0.938042432078241	0.91015625	1	0.8203125	1
Lactobacillus coryniformis	2.12690188959413e-06	1.12467816601081e-06	1.03449961350356e-06	2.0718156642541e-06	0.660720084868692	1	0.660720084868692	0.944102323103658	0.65234375	1	0.65234375	1
Helicobacter canadensis	2.89978345182561e-07	2.75936797511922e-07	1.5309757558469e-07	2.23888878758327e-07	0.530009837038028	1	1	1	0.554113130069446	1	0.674986713970489	1
Coraliomargarita akajimensis	4.99996813226834e-07	4.25574052043013e-07	1.22821889429731e-07	1.34916756284914e-07	0.135492665172059	1	0.319642861893668	0.843471512658955	0.799846105662473	1	0.833935414088552	1
Prevotella amnii	1.51697214995916e-06	9.96004452390545e-07	2.91039583316274e-06	7.23885564610358e-06	0.119187566475608	1	0.48690309777916	0.913992211174924	1	1	0.183430618982178	0.736188525456523
Kingella denitrificans	1.09730748238506e-07	7.61100183087618e-08	2.1303327584347e-07	2.17886937234024e-07	0.396243326567862	1	0.346898227641747	0.866923976758536	0.49609375	1	1	1
Carnobacterium sp. AT7	9.88059186342824e-08	7.26674170201031e-07	2.48471484053541e-07	4.27530287718652e-07	0.554667422846082	1	0.837975916806444	0.98987090367428	0.204893893816379	0.98956308314153	0.0800579199844347	0.543690050004183
Dorea longicatena	0.0146058822736708	0.0103975030874463	0.020165670600002	0.0191465943295151	0.446967892788326	1	0.053475935828877	0.675440539455781	1	1	0.1640625	0.719082446808511
Roseburia intestinalis	0.0122195109583142	0.0171642516430213	0.00613731462533865	0.00822356479776968	0.400181861482171	1	0.904825824330468	1	0.42578125	1	0.65234375	1
Eubacterium eligens	0.00781560932194747	0.00662378460470148	0.0170474187937564	0.0117015835901152	0.0652536318170993	1	0.446967892788326	0.88681846244308	0.359375	1	0.5703125	1
Lactobacillus animalis	1.53358103237853e-07	9.97204405467501e-08	4.92749153829341e-07	4.68120950164629e-07	0.0980703026911537	1	0.0595686284780956	0.675440539455781	0.528612125255688	1	0.855132140584706	1
Eremococcus coleocola	1.38106064935887e-06	1.8723606882589e-06	2.12902019736668e-06	2.40737582774166e-06	0.603780120807985	1	0.603780120807985	0.938042432078241	0.30078125	1	0.734375	1
Staphylococcus carnosus	4.30424120407905e-07	1.79187829256249e-07	2.9896302574792e-08	1.50628770481835e-07	0.295917952819399	1	0.187538724138737	0.773341883030464	0.150785565027971	0.98956308314153	0.855132140584706	1
Neisseria mucosa	4.70167061398016e-06	8.28220483485711e-06	1.02447636494008e-06	1.01848199955688e-06	0.539579092502513	1	0.182316135876507	0.76745238277746	0.62406453246517	1	0.07421875	0.543690050004183
Roseburia hominis	0.00988123150470688	0.00966428616221622	0.00831676884604592	0.00879803497388243	0.496698348091537	1	0.660720084868692	0.944102323103658	0.359375	1	0.91015625	1
Acetobacterium woodii	2.74832345476389e-07	5.56950858462784e-07	2.64566179973206e-07	3.91150183635352e-07	0.90235264483941	1	0.315378120331681	0.843471512658955	0.12890625	0.98956308314153	0.23395283347059	0.826187720484711
Salmonella enterica	2.62508857884034e-05	9.3588875456591e-05	2.92681758076297e-06	3.78349484782514e-06	0.539579092502513	1	0.0850309364570496	0.675440539455781	0.8203125	1	0.02734375	0.412362631164228
Campylobacter gracilis	4.87031227848756e-05	4.41869922176099e-05	9.37666000998438e-07	1.97122688996572e-07	0.350724710040113	1	0.379299676485723	0.868815128543062	0.529368106184798	1	0.932646638965876	1
Enterobacter sp. 638	1.06844432221404e-06	2.48461070800514e-06	1.38273632569977e-08	4.56174138505572e-07	0.34713797075308	1	0.0634735408109117	0.675440539455781	0.583882420770365	1	0.0519129649350183	0.474913479433521
Lactobacillus jensenii	5.69033619177045e-08	9.40886294094958e-07	9.83962060534404e-08	1.16115370773992e-07	0.706326254899917	1	0.536696731995668	0.921841637537648	0.293621543928906	1	0.0800579199844347	0.543690050004183
Enterobacter lignolyticus	5.73741255695499e-06	8.71515955438918e-06	3.58034621807713e-07	1.60227882429461e-06	0.266108683767254	1	0.0711963288241971	0.675440539455781	0.734375	1	0.183430618982178	0.736188525456523
Pseudoflavonifractor capillosus	0.002711583983258	0.00276503506353371	0.00244134037977885	0.00244639981168371	0.780185758513932	1	0.780185758513932	0.968238501103943	0.65234375	1	1	1
Leuconostoc fallax	2.72398001917331e-07	2.7091996453301e-07	3.84244060185388e-07	7.08578487789123e-07	0.682959873303256	1	0.0434735543094676	0.675440539455781	0.734375	1	0.8203125	1
[Eubacterium] biforme	0.00325901841959262	0.00131497945022991	0.00601799322154505	0.00277802749131405	0.277511961722488	1	0.277511961722488	0.823285486443381	0.25	1	1	1
Dorea formicigenerans	0.00674031989527491	0.00662172132131658	0.00956628352688149	0.00823842621312137	0.182316135876507	1	0.446967892788326	0.88681846244308	0.30078125	1	0.49609375	0.982647235576923
Lachnospiraceae bacterium 1_4_56FAA	0.00106807471192462	0.00214265143822654	0.00081159161883666	0.000935971649404781	0.133300136396112	1	0.02201822944857	0.675440539455781	0.5703125	1	1	1
Parvimonas micra	3.79263997721926e-06	9.78075701011017e-06	3.89411005822262e-06	3.41065726377139e-05	0.780185758513932	1	0.400181861482171	0.868815128543062	0.0390625	0.979712701612903	0.203125	0.736188525456523
Pediococcus acidilactici	7.52550138134678e-08	9.53112911175846e-05	2.46290332646914e-07	6.26495475600766e-07	0.916112144802164	1	0.762563090333883	0.968238501103943	0.280712665268496	1	0.280712665268496	0.868611273364486
Clostridium thermocellum	3.49776182432483e-06	2.97018223427025e-06	3.04253615112459e-06	3.51815706026764e-06	0.112754118946069	1	0.133300136396112	0.716342324325121	0.65234375	1	0.5703125	1
Eubacterium cellulosolvens	4.18340097959074e-05	3.76971913928574e-05	3.79060630937404e-05	4.33772266348753e-05	0.356232003290827	1	0.548961874039274	0.921841637537648	0.8203125	1	0.25	0.82620320855615
Streptococcus suis	4.52218654381859e-05	3.82011798701961e-05	4.25160040704163e-05	3.96651209578928e-05	0.968239191149408	1	0.446967892788326	0.88681846244308	0.91015625	1	0.12890625	0.675119173728814
Paracoccus denitrificans	5.10319551932068e-06	2.17405583880685e-06	9.56196460919214e-07	8.5800712644097e-07	0.307221909374989	1	0.182316135876507	0.76745238277746	0.65234375	1	0.65234375	1
Methanobrevibacter ruminantium	3.28524732226369e-07	3.39919727043133e-07	2.1750733578643e-07	1.3074099630517e-06	0.682538217920678	1	0.345496347757784	0.866923976758536	0.787406490666269	1	1	1
Ruminococcus bromii	0.0589752910683775	0.0341754785265633	0.0192537321585906	0.0472893102625397	0.24280672887484	1	0.496698348091537	0.913992211174924	0.49609375	1	0.42578125	0.939760044642857
Lactobacillus salivarius	2.07972905386195e-06	2.05279281351057e-06	5.21946665712023e-06	5.09292700663081e-06	0.603780120807985	1	0.356232003290827	0.866923976758536	0.30078125	1	0.25	0.82620320855615
Enterococcus faecium	0.000753522297543023	0.00052558746527901	0.00068613844509442	0.000737262894363393	0.904825824330468	1	0.356232003290827	0.866923976758536	0.734375	1	0.734375	1
Propionibacterium acnes	2.57701115533263e-06	2.19525987775844e-06	3.73170037726388e-06	7.39238838589257e-05	0.548961874039274	1	0.277511961722488	0.823285486443381	0.1640625	0.98956308314153	0.65234375	1
Lactobacillus plantarum	9.47396347297816e-05	0.000157532077130174	1.46501480003866e-05	2.96060890735368e-05	0.548961874039274	1	0.719695165515599	0.949936627364869	1	1	0.42578125	0.939760044642857
Leuconostoc mesenteroides	5.13016806666121e-06	6.61619414234556e-06	1.55251664445298e-05	1.63502096988679e-05	0.719695165515599	1	0.094719521964104	0.675440539455781	0.91015625	1	1	1
Flexistipes sinusarabici	3.2188713330374e-07	2.11616765486329e-07	4.1797517082606e-07	4.87061719116415e-07	0.437137430148114	1	0.177147809821396	0.76745238277746	0.07421875	0.979712701612903	0.62406453246517	1
Streptococcus sanguinis	3.67756857422206e-05	3.36814257576782e-05	1.34943239060462e-05	2.77283275933181e-05	0.094719521964104	1	0.112754118946069	0.675440539455781	0.91015625	1	1	1
Ralstonia pickettii	5.67394796994132e-08	3.68878199148856e-07	2.8067608734448e-08	1.50859051422489e-07	0.233302140353876	1	0.0891083988811146	0.675440539455781	0.058707408431205	0.979712701612903	0.932646638965876	1
Lactobacillus vaginalis	6.41059334941868e-06	0.000181295083765482	1.25005204694682e-06	2.26402269940709e-05	0.774085135293398	1	0.24280672887484	0.795530594924501	0.02734375	0.979712701612903	0.00390625	0.40234375
Desulfurispirillum indicum	3.59125474623481e-07	1.09036390300565e-07	2.1945898488237e-08	1.01497973669025e-08	0.102489800254088	1	0.216069900660937	0.787202035741309	1	1	1	1
Exiguobacterium sp. AT1b	1.42156279530175e-07	1.07091896626479e-07	1.24809687076334e-07	1.28973700517368e-07	0.433881574794695	1	0.460458972676119	0.890513640780802	0.8203125	1	0.799846105662473	1
[Clostridium] difficile	0.000367428494437948	0.000382852970942274	0.000340192633245119	0.000317565072430949	0.719695165515599	1	0.277511961722488	0.823285486443381	0.8203125	1	0.5703125	1
Weissella paramesenteroides	4.15173474087974e-07	3.66009969584491e-07	6.97031531725844e-07	7.53037592892041e-07	0.139894881524013	1	0.220468839620081	0.795530594924501	0.91015625	1	0.528612125255688	1
Porphyromonas gingivalis	6.78026849945288e-06	4.93539016948208e-06	5.72171110006832e-06	6.88891685043491e-06	0.660720084868692	1	0.24280672887484	0.795530594924501	0.07421875	0.979712701612903	0.30078125	0.868611273364486
Mitsuokella multacida	2.61985216970033e-06	2.7111000324926e-06	2.82479090710653e-06	3.26327881908984e-05	0.133300136396112	1	0.094719521964104	0.675440539455781	0.8203125	1	0.65234375	1
Dickeya zeae	3.1145571283085e-07	7.69042467473784e-07	3.61274136526293e-08	2.33280545348395e-07	0.439783256922655	1	0.0718226143949002	0.675440539455781	1	1	0.0142661867014469	0.412362631164228
Edwardsiella ictaluri	7.09608370217917e-07	9.57801688144505e-07	1.54277011784205e-08	3.7105409450063e-07	0.34713797075308	1	0.299895086967466	0.843471512658955	0.208412803684149	0.98956308314153	0.23395283347059	0.826187720484711
Streptococcus sp. C150	8.57145810851261e-05	8.92015887387797e-05	8.98322499110295e-05	0.000129691449992441	0.719695165515599	1	1	1	0.1640625	0.98956308314153	0.91015625	1
Brachyspira hyodysenteriae	7.08444481206242e-08	2.51790087782533e-08	4.20848618991786e-07	4.34422265466099e-08	0.729062444324521	1	0.752004892594501	0.968238501103943	0.201242620957724	0.98956308314153	0.583882420770365	1
Prevotella copri	0.00014248170975683	0.000116663060250057	0.0456246464447873	0.0370310818836491	1	1	0.660720084868692	0.944102323103658	0.91015625	1	0.91015625	1
Oxalobacter formigenes	0.000150969289866791	4.22276408823025e-05	0.00024684805371382	0.000134273757014403	0.24280672887484	1	0.02201822944857	0.675440539455781	0.8203125	1	0.01953125	0.412362631164228
Lysinibacillus sphaericus	8.61341404009557e-08	1.42934127563851e-07	6.20681911761948e-08	1.69975182323951e-07	0.825309345893705	1	0.710868802915877	0.949936627364869	0.141482121482793	0.98956308314153	0.0759269629825577	0.543690050004183
Corynebacterium striatum	1.75351670410555e-06	4.22243320732234e-06	3.81318829468496e-07	1.28705845213438e-07	0.299895086967466	1	0.0290395403290796	0.675440539455781	0.49609375	1	0.0208625823327655	0.412362631164228
Mobiluncus curtisii	1.08564101292697e-05	1.05431896668484e-05	1.17032543086095e-05	1.03391289806271e-05	0.496698348091537	1	0.968239191149408	1	1	1	0.42578125	0.939760044642857
Alkalilimnicola ehrlichii	5.12425761649857e-07	4.16802363199326e-08	0	0	0.192975591010525	1	0.145673988978852	0.749521114750931	NA	NA	1	1
Acetonema longum	1.44704706581157e-07	1.26061268210919e-07	8.66517215783509e-08	7.19344119374267e-08	0.634961725793869	1	0.868262921435231	1	0.528612125255688	1	0.674986713970489	1
Peptoniphilus harei	1.40910127565791e-06	3.41046332642832e-06	5.49325712721423e-06	3.51491853943937e-06	0.0349866851414839	1	0.660720084868692	0.944102323103658	0.203125	0.98956308314153	0.09765625	0.615832270408163
Methylibium petroleiphilum	6.62704678952353e-08	1.15317255462688e-07	1.10212774521015e-07	1.95490183285017e-07	0.552615995804321	1	0.121371032204204	0.716342324325121	0.8203125	1	0.589638551626567	1
Eubacterium rectale	0.0711916878645555	0.0839974740385245	0.0410210529053801	0.0229845476913675	0.356232003290827	1	0.0788932429799303	0.675440539455781	0.1640625	0.98956308314153	0.65234375	1
Acinetobacter nosocomialis	7.43654238806449e-08	7.13485501512052e-08	9.7253933220949e-08	1.7145601827389e-07	0.298749452541426	1	0.457949346256414	0.890513640780802	0.855132140584706	1	1	1
Clostridium sp. SY8519	0.000304208639130068	0.000258593261704767	0.000382284738672664	0.000319527601938415	0.968239191149408	1	0.968239191149408	1	0.734375	1	0.203125	0.736188525456523
Finegoldia magna	2.71783527630851e-06	4.61797707508478e-06	1.23147508312281e-05	8.22092149922084e-06	0.0349866851414839	1	0.400181861482171	0.868815128543062	0.42578125	1	0.49609375	0.982647235576923
Heliobacterium modesticaldum	2.75991614676648e-06	2.41933645534454e-06	3.00125791501795e-06	3.36569192155185e-06	0.446967892788326	1	0.713182911389298	0.949936627364869	0.65234375	1	0.441208519505878	0.956725842296956
Streptococcus infantarius	1.16069565495819e-05	1.22726682372871e-05	1.0638893471802e-05	3.74352476750178e-05	0.603780120807985	1	0.719695165515599	0.949936627364869	0.09765625	0.979712701612903	1	1
Clostridiales bacterium 1_7_47FAA	0.000687694752552384	0.000718301729825778	0.000645190804588812	0.000571491361176957	0.780185758513932	1	0.315378120331681	0.843471512658955	0.5703125	1	1	1
Streptococcus macacae	1.92659214581696e-07	1.60500799952209e-07	2.80335060766717e-07	8.94451595213863e-07	0.48690309777916	1	0.189465377835883	0.773341883030464	0.49609375	1	0.49609375	0.982647235576923
Macrococcus caseolyticus	1.80537083534497e-06	2.61926502380849e-06	2.61687753589834e-06	2.34534271402188e-06	0.842105263157895	1	0.548961874039274	0.921841637537648	0.49609375	1	0.49609375	0.982647235576923
[Eubacterium] dolichum	0.00119781315925173	0.00119610203122815	0.00090700294029614	0.000865892954797102	0.24280672887484	1	0.0349866851414839	0.675440539455781	1	1	0.91015625	1
Atopobium rimae	3.52917345418506e-06	3.67677596141796e-06	4.25329364294865e-06	5.18220485408901e-06	0.356232003290827	1	0.968239191149408	1	0.734375	1	0.91015625	1
Veillonella dispar	4.89368270048272e-05	7.5656028509765e-05	4.69752335442206e-05	6.908504230117e-05	0.603780120807985	1	0.968239191149408	1	0.203125	0.98956308314153	1	1
Akkermansia muciniphila	0.0215346114985585	0.00223846786224351	0.0176925891585381	0.0163964972735451	0.660720084868692	1	0.133300136396112	0.716342324325121	0.65234375	1	0.734375	1
[Bacteroides] pectinophilus	0.00348780706946237	0.00313943778612593	0.00291964580357156	0.00280895216596205	0.603780120807985	1	0.780185758513932	0.968238501103943	0.65234375	1	0.203125	0.736188525456523
Parabacteroides sp. 20_3	0.0133751938496885	0.0128296360815434	0.0123255440733598	0.0153156914646503	0.660720084868692	1	0.842105263157895	0.98987090367428	0.1640625	0.98956308314153	0.8203125	1
Pseudomonas putida	2.50064787570107e-07	1.21289071858059e-06	3.98874087180422e-08	1.89851308643398e-07	0.833149021341694	1	0.320871185393535	0.843471512658955	0.208412803684149	0.98956308314153	1	1
Lactobacillus gasseri	9.528764307729e-08	3.43127748215343e-07	5.55298378182699e-06	9.54578103034423e-06	0.0425094526113234	1	0.154369915161973	0.749521114750931	0.529368106184798	1	0.401678166469773	0.939760044642857
Campylobacter hominis	4.26241939273018e-08	3.71807002459747e-07	1.57416386988973e-06	8.90238712350953e-06	0.154369915161973	1	0.387070516906497	0.868815128543062	0.932646638965876	1	0.150785565027971	0.719082446808511
Dethiosulfovibrio peptidovorans	3.7819035826696e-07	2.90514160104933e-07	3.02010939621431e-07	5.50331312439279e-07	0.252096541962713	1	0.171190318995659	0.76745238277746	0.0759269629825577	0.979712701612903	0.529368106184798	1
Carboxydothermus hydrogenoformans	7.77875373680396e-08	7.73984900387668e-08	1.6630439587433e-07	1.79437960077494e-07	0.881991151464675	1	0.426847882356823	0.88681846244308	0.589638551626567	1	1	1
Corynebacterium variabile	1.43685251218245e-06	1.54575997670953e-06	1.27184159442432e-06	1.97816251327595e-06	1	1	0.780185758513932	0.968238501103943	0.49609375	1	0.734375	1
Parvimonas sp. oral taxon 110	3.00375071357788e-06	3.11471788307494e-06	2.01694244371091e-06	7.85333065721769e-06	0.660720084868692	1	0.446967892788326	0.88681846244308	0.07421875	0.979712701612903	1	1
Campylobacter rectus	1.77726623949894e-06	1.47297254500657e-06	1.46991959977629e-07	5.49067999747652e-07	0.298749452541426	1	0.702641393589823	0.949936627364869	0.0360316862182336	0.979712701612903	1	1
Paenibacillus sp. HGF7	1.59953235087793e-06	1.49017871593033e-06	2.83254379933624e-07	3.51266912762447e-07	0.412158281472861	1	0.269502358156694	0.823285486443381	0.183430618982178	0.98956308314153	1	1
Aeromonas caviae	2.46917184081267e-07	6.18803536399741e-07	2.03687418898249e-08	5.51405782101608e-08	0.598428723899007	1	0.345496347757784	0.866923976758536	0.422678074170635	1	1	1
Micrococcus luteus	8.57686090177241e-06	5.07674265778353e-06	4.00616732547341e-07	1.48988878039874e-07	0.589843821680598	1	0.319642861893668	0.843471512658955	1	1	0.91015625	1
Proteus penneri	5.01769056737378e-07	1.03552511745615e-07	2.26774284378449e-07	4.56978709654049e-07	0.652797538439174	1	0.400240677193995	0.868815128543062	1	1	0.589638551626567	1
Cyanothece sp. CCY0110	7.7853612407216e-06	3.14959409746197e-06	1.00840399231509e-06	8.98147414093137e-07	0.967378295632177	1	0.496698348091537	0.913992211174924	0.91015625	1	0.49609375	0.982647235576923
Gardnerella vaginalis	5.92614093387362e-06	6.01689581139141e-06	1.70952879768591e-05	8.16783942195067e-06	0.356232003290827	1	0.719695165515599	0.949936627364869	0.09765625	0.979712701612903	0.25	0.82620320855615
Thermaerobacter marianensis	7.52414010431512e-07	4.57182416016293e-07	1.52036966617306e-08	5.02183287604776e-08	0.34713797075308	1	0.520052768121535	0.921841637537648	0.18144920772142	0.98956308314153	0.18144920772142	0.736188525456523
Bacteroides clarus	0.00198604548513554	0.00111619782131283	0.00397769617776665	0.00283067958804472	0.660720084868692	1	0.603780120807985	0.938042432078241	0.734375	1	0.734375	1
Corynebacterium diphtheriae	9.89170066479464e-08	5.48563773122822e-08	6.47742830877771e-08	1.74686860933907e-07	1	1	0.658892422553708	0.944102323103658	0.554113130069446	1	0.280712665268496	0.868611273364486
Syntrophobotulus glycolicus	1.76696469130647e-06	1.65980505934603e-06	1.48877381527407e-06	2.33898854148806e-06	1	1	0.719695165515599	0.949936627364869	0.0390625	0.979712701612903	1	1
Streptococcus dysgalactiae	1.52463757904382e-06	1.52686879710981e-06	1.19438208004543e-06	3.49772899590861e-06	0.400181861482171	1	0.968239191149408	1	0.49609375	1	0.91015625	1
Enterococcus italicus	8.56653341269798e-06	3.28647209641583e-06	3.04082251650628e-06	9.93459624383097e-06	0.156400874667129	1	0.182316135876507	0.76745238277746	0.09765625	0.979712701612903	0.25	0.82620320855615
Veillonella atypica	1.63658497855026e-05	2.6544187118385e-05	4.80800995210171e-05	3.69794223618473e-05	0.968239191149408	1	0.446967892788326	0.88681846244308	0.12890625	0.98956308314153	0.91015625	1
Shuttleworthia satelles	1.40194723013433e-05	1.61140072765701e-05	1.11794526529557e-05	9.41095397350577e-06	0.968239191149408	1	0.968239191149408	1	0.734375	1	1	1
Centipeda periodontii	3.73264867023873e-07	3.95566058301508e-07	6.22303857312931e-08	1.77386830763019e-07	0.121371032204204	1	0.589843821680598	0.938042432078241	0.529368106184798	1	0.62406453246517	1
Arcanobacterium haemolyticum	2.5830479990263e-07	3.40947822435798e-07	1.54662229774689e-07	2.47433554527305e-07	0.0862727671159232	1	0.204870861671962	0.773341883030464	0.09765625	0.979712701612903	0.65234375	1
Herminiimonas arsenicoxydans	1.03724485447019e-07	1.22055417186161e-07	7.49404094712612e-08	1.35182640292585e-07	0.617151623793628	1	0.896978963166267	1	0.0934924836898357	0.979712701612903	0.787406490666269	1
Bacteroides intestinalis	0.00564085914814038	0.0131530202996987	0.00412588253692869	0.0052323233063838	0.548961874039274	1	0.277511961722488	0.823285486443381	0.359375	1	0.09765625	0.615832270408163
Staphylococcus aureus	1.52813012976076e-07	1.23415982312172e-07	9.20722946316005e-08	5.60296896414068e-07	0.820250099220475	1	1	1	0.446872820710831	1	0.833634883024682	1
Leuconostoc lactis	3.4129809262928e-06	2.78808304119116e-06	3.06948074641371e-06	1.85721819824497e-05	0.968239191149408	1	0.211024269847799	0.773341883030464	0.30078125	1	0.91015625	1
Bacteroides stercoris	0.0133756497524178	0.0119942351395204	0.00263034485748135	0.00258078369085659	0.0279287276191301	1	0.02201822944857	0.675440539455781	0.8203125	1	0.734375	1
Gemella sanguinis	1.76372385617688e-05	7.94732126283712e-06	1.42526744628823e-05	2.18759644759526e-05	0.211024269847799	1	1	1	0.25	1	0.203125	0.736188525456523
Citrobacter sp. 30_2	6.88684011529512e-06	1.59259114166749e-05	7.60268666402521e-07	0.000518231546585358	0.435922949545335	1	0.110719172028285	0.675440539455781	0.5703125	1	0.042315274905714	0.458786664767215
Lactobacillus antri	1.36143425476387e-07	4.47643830764397e-06	1.79346676258271e-06	1.6859367776168e-06	0.00286820850798692	1	0.660720084868692	0.944102323103658	1	1	0.00390625	0.40234375
Tepidanaerobacter acetatoxydans	2.77819502251374e-07	1.65073833944172e-07	1.76467021386912e-07	7.47082609724842e-08	0.933905075163753	1	0.566051909484729	0.938042432078241	0.208412803684149	0.98956308314153	0.932646638965876	1
Alicycliphilus denitrificans	1.62403690657164e-07	3.58521428734227e-07	1.29190502126496e-07	1.16520451534085e-07	0.483807843846636	1	0.0786530293054127	0.675440539455781	0.91015625	1	0.01953125	0.412362631164228
Salmonella bongori	4.47114201029989e-06	1.03629980083347e-05	2.41677054904892e-07	6.78903983287083e-07	0.618768801874905	1	0.056462152075983	0.675440539455781	1	1	0.0208625823327655	0.412362631164228
Brevibacterium linens	3.25013168687825e-08	0	3.94812253843196e-08	1.06366518494471e-06	0.747951008969874	1	0.192975591010525	0.773341883030464	1	1	0.371093369522698	0.939760044642857
Actinomyces sp. oral taxon 170	4.22099345070976e-05	5.63753134192613e-05	8.85093228868092e-05	5.52198812796826e-05	0.0652536318170993	1	0.182316135876507	0.76745238277746	0.07421875	0.979712701612903	0.1640625	0.719082446808511
Actinomyces sp. oral taxon 175	0.000138767994083599	0.000188682554817031	0.000123574891792675	0.000144160472367236	0.968239191149408	1	0.0652536318170993	0.675440539455781	0.65234375	1	0.1640625	0.719082446808511
Clostridium perfringens	1.19873387180331e-05	0.000685729947221679	1.20112619232521e-05	1.12873424021306e-05	0.548961874039274	1	0.548961874039274	0.921841637537648	0.91015625	1	0.42578125	0.939760044642857
Rhodococcus erythropolis	2.14959545310496e-07	1.42321914279191e-07	2.3675325091345e-07	8.73386145758485e-07	0.277981448306539	1	0.105837899958783	0.675440539455781	0.441208519505878	1	1	1
Streptococcus criceti	2.96072479130464e-07	1.87501864900136e-07	1.89911553794622e-07	8.53744459142345e-07	0.390434615842279	1	0.524605559405541	0.921841637537648	0.362726506485098	1	0.12890625	0.675119173728814
Magnetospirillum magneticum	3.33181817613131e-07	2.47552724111657e-07	2.81027355473752e-08	2.28975155811642e-08	0.954357880663238	1	0.49355858400622	0.913992211174924	1	1	0.789268026134281	1
Erythrobacter sp. UnknownP1	8.40591626820211e-08	6.49495856096746e-08	1.2454488297604e-07	2.08044658563995e-07	0.303154100910052	1	0.0891083988811146	0.675440539455781	0.293621543928906	1	0.204893893816379	0.736188525456523
Bacillus subtilis	3.17397916686983e-07	2.55930225372296e-07	1.52756484421629e-07	9.4406091998903e-08	0.373054164003818	1	0.803517026295263	0.98987090367428	0.0346105575157073	0.979712701612903	0.799846105662473	1
Halothermothrix orenii	4.09305181367227e-07	2.19753484288824e-07	1.90451999697613e-07	2.58522543555186e-07	0.650501966611641	1	0.780185758513932	0.968238501103943	0.30078125	1	0.5703125	1
Bacteroides coprosuis	7.3367769695425e-06	7.77770350012402e-06	1.9428133880151e-05	3.02447629910976e-05	1	1	0.277511961722488	0.823285486443381	0.734375	1	0.65234375	1
Corynebacterium matruchotii	3.73766774914493e-07	6.89327089376132e-07	4.80229948019731e-07	1.2005492086972e-06	0.325055664869677	1	0.934896814773755	1	0.42578125	1	0.0800579199844347	0.543690050004183
Leuconostoc gasicomitatum	2.63754269975914e-07	1.87854461686018e-06	1.9992716713833e-06	1.43898567309276e-06	0.127522258253802	1	0.412158281472861	0.885515844484273	1	1	0.183430618982178	0.736188525456523
Lactobacillus farciminis	5.49744632623254e-09	2.57693719481727e-06	3.37679153873084e-08	5.68348180423975e-08	0.440575649977576	1	1	1	0.674986713970489	1	0.177529852412153	0.736188525456523
Hippea maritima	5.3548597981091e-07	5.45556209357466e-07	1.66973767215559e-07	1.7042487543754e-07	0.203186883597333	1	0.320871185393535	0.843471512658955	1	1	0.833935414088552	1
Leuconostoc gelidum	2.72414403996633e-07	1.99577099032227e-06	2.36027527620122e-06	1.21346214856137e-06	0.203672718152511	1	0.842105263157895	0.98987090367428	0.65234375	1	0.12890625	0.675119173728814
Runella slithyformis	4.13801726509416e-07	1.07120233423715e-07	2.2208839024172e-07	2.30068004380226e-07	0.635503267520495	1	1	1	0.422678074170635	1	0.371093369522698	0.939760044642857
Burkholderia multivorans	1.54234488815559e-07	1.78978071623547e-07	1.13674837679995e-07	1.56984223114858e-07	0.361632186665208	1	0.803517026295263	0.98987090367428	0.734375	1	0.29450739368011	0.868611273364486
Treponema vincentii	1.40062617950047e-05	9.90517460905735e-06	1.31473966240282e-05	1.46839885768972e-05	0.904825824330468	1	0.277511961722488	0.823285486443381	0.30078125	1	0.359375	0.939760044642857
Bulleidia extructa	4.76965775093765e-06	5.04477840554882e-06	7.60331521098675e-06	4.91922451311292e-06	0.437741792646151	1	0.356232003290827	0.866923976758536	0.65234375	1	0.62406453246517	1
Lactobacillus johnsonii	9.84602488425411e-08	7.33560617393921e-07	9.30153338565514e-08	9.3532368655692e-08	0.820250099220475	1	0.339912618217568	0.866923976758536	1	1	1	1
Herbaspirillum seropedicae	1.24706122305294e-07	6.4073918717309e-08	1.18533910172007e-07	1.30848575892537e-07	0.645138188345974	1	0.412198386678072	0.885515844484273	0.62406453246517	1	0.787406490666269	1
Prevotella sp. oral taxon 317	1.03602587342622e-05	3.28250737623862e-06	3.31477177572905e-06	3.93111016428056e-06	0.252096541962713	1	0.507035109494145	0.921841637537648	0.441208519505878	1	0.401678166469773	0.939760044642857
Fluviicola taffensis	5.17565598468096e-07	2.82915885133697e-07	1.15055522486959e-07	1.17050463736898e-07	0.834190374191261	1	0.712821214605835	0.949936627364869	1	1	0.726286148878805	1
Bacillus pseudofirmus	2.41723220135464e-07	3.03186890523939e-07	2.33887167358221e-07	7.35236200297727e-07	0.901661154511435	1	0.270133942215978	0.823285486443381	0.49609375	1	1	1
Dehalococcoides mccartyi	1.59523912150908e-06	7.19171619621647e-07	3.07428281607872e-06	1.14035367302817e-06	0.513444337525733	1	0.135492665172059	0.721469490617032	0.528612125255688	1	0.528612125255688	1
Lachnoanaerobaculum saburreum	7.5875684479098e-05	7.52066340474206e-05	7.02905606682155e-05	6.81688442841184e-05	0.968239191149408	1	0.719695165515599	0.949936627364869	0.5703125	1	0.91015625	1
Erwinia amylovora	2.10971387512909e-07	5.6075319830601e-07	2.31868589878964e-08	1.26016908132198e-07	0.673514751058265	1	0.320871185393535	0.843471512658955	0.583882420770365	1	0.0519129649350183	0.474913479433521
Methanosphaera stadtmanae	0.000961253279939864	0.00035910172484296	0.000167474871303664	5.40935812036516e-05	0.562983207694953	1	0.456842044641076	0.890513640780802	1	1	1	1
Bacteroides sp. 1_1_30	0.0111984895256029	0.0121428104415988	0.00651096831373262	0.00580875114244334	0.0434735543094676	1	0.133300136396112	0.716342324325121	1	1	0.734375	1
Streptococcus pyogenes	9.19973196787824e-07	1.08194226026298e-06	7.78258112112557e-07	2.07717159428908e-06	0.660720084868692	1	0.719695165515599	0.949936627364869	0.8203125	1	0.91015625	1
Selenomonas sp. oral taxon 137	7.0099716084236e-08	2.05179801864638e-07	2.29181862941924e-07	1.40792128926205e-07	0.829145477111646	1	0.92964732238799	1	0.41849223344682	1	0.446872820710831	0.958914594441991
Parasutterella excrementihominis	0.000730732542434706	0.00105954053781076	0.000322235970971634	0.00050731247010621	0.780185758513932	1	0.660720084868692	0.944102323103658	0.09765625	0.979712701612903	0.25	0.82620320855615
Clostridiales genomosp. BVAB3	1.68688131085076e-05	1.59178325116225e-05	1.81892086300176e-05	2.08337252805472e-05	0.660720084868692	1	0.156400874667129	0.749521114750931	0.49609375	1	0.8203125	1
Alkaliphilus metalliredigens	1.47189400913674e-06	1.52470784008233e-06	1.27346957088938e-06	1.72811928321175e-06	0.400181861482171	1	0.053475935828877	0.675440539455781	0.49609375	1	0.8203125	1
Bacteroides caccae	0.00662003718167927	0.00894508084088223	0.0101445073967674	0.00559597106829899	0.968239191149408	1	0.780185758513932	0.968238501103943	0.91015625	1	0.42578125	0.939760044642857
Pectobacterium atrosepticum	1.90358393589493e-07	6.01471927319097e-07	5.54861257663841e-09	1.2916894353572e-07	0.0536325902501692	1	0.965574364759781	1	0.0590582290905367	0.979712701612903	0.177529852412153	0.736188525456523
Corynebacterium resistens	6.0621479406357e-08	1.68811792960921e-07	1.04882126832389e-07	1.4890728277372e-07	0.452982008051273	1	0.723972778119617	0.953562454056071	0.41849223344682	1	0.280712665268496	0.868611273364486
Desulfotomaculum kuznetsovii	4.39542507772951e-08	3.66327846563055e-07	2.17136553039589e-08	1.99269552269178e-08	0.954357880663238	1	0.954357880663238	1	1	1	0.789268026134281	1
Dethiobacter alkaliphilus	1.39110478411014e-07	1.42690854473668e-07	3.32027947171803e-07	2.94377156789567e-07	0.0815808939196731	1	0.203672718152511	0.773341883030464	0.91015625	1	1	1
Eikenella corrodens	3.47382417169296e-07	5.38517574477409e-07	4.99375131897457e-08	2.71459782700968e-08	0.18795477105648	1	0.774743527010479	0.968238501103943	1	1	0.583882420770365	1
Weissella koreensis	1.8790764899839e-07	7.46896756496651e-07	2.23785223295501e-07	1.15468123099496e-06	0.433881574794695	1	0.496698348091537	0.913992211174924	0.0546875	0.979712701612903	0.30078125	0.868611273364486
Solobacterium moorei	1.58915383855235e-05	1.98644383396136e-05	3.69860237557297e-05	2.00385596977855e-05	0.24280672887484	1	0.842105263157895	0.98987090367428	0.65234375	1	0.30078125	0.868611273364486
Erwinia tasmaniensis	3.55254421741473e-07	1.17173731771439e-06	4.32187086320184e-08	2.00917120925791e-07	0.963752881847805	1	0.0980703026911537	0.675440539455781	0.833935414088552	1	0.0346105575157073	0.412362631164228
Butyrivibrio crossotus	0.00135452785258007	0.000939451847849671	0.0271858267585488	0.0263674389526025	0.603780120807985	1	0.719695165515599	0.949936627364869	0.734375	1	0.02734375	0.412362631164228
Streptococcus vestibularis	0.000234212207268619	0.000243118742619797	0.000288829632562744	0.000370486811332895	0.719695165515599	1	0.904825824330468	1	0.49609375	1	0.8203125	1
Neisseria flavescens	6.97807000190594e-07	3.13947160809814e-07	8.03938657933286e-07	6.14372159728474e-07	0.433881574794695	1	0.901661154511435	1	0.944182513250483	1	0.49609375	0.982647235576923
Fusobacterium gonidiaformans	5.47256853971422e-06	3.07985543622315e-07	1.00293376789454e-06	2.70572506994164e-07	0.270090389417205	1	0.303154100910052	0.843471512658955	0.833935414088552	1	0.42578125	0.939760044642857
Leadbetterella byssophila	1.08713699027873e-06	4.82616182050757e-07	2.46063766488301e-07	2.39162340872582e-07	0.618768801874905	1	0.900049988161637	1	0.672603817441517	1	0.271898710819648	0.868611273364486
Succinatimonas hippei	0	0	5.04024135279844e-06	1.17307854204602e-05	0.342781711147911	1	0.399075196548237	0.868815128543062	1	1	NA	NA
Serratia odorifera	1.03297396405603e-07	8.19206596509143e-06	7.88839716565157e-09	2.9697460383325e-07	0.155030354876663	1	0.517377649865278	0.921841637537648	0.41849223344682	1	0.150785565027971	0.719082446808511
Pectobacterium wasabiae	3.40692493187804e-07	1.36194562638957e-06	1.54277011784205e-08	1.37718976781751e-07	0.954357880663238	1	0.0634735408109117	0.675440539455781	0.583882420770365	1	0.0224942712224497	0.412362631164228
Corynebacterium pseudogenitalium	9.97559224192245e-08	2.61547067677592e-07	1.34453763280218e-07	1.69386509553062e-07	0.706326254899917	1	0.773106341852418	0.968238501103943	0.62406453246517	1	0.293621543928906	0.868611273364486
Pseudoalteromonas tunicata	1.09151052833114e-07	2.37753800233435e-08	4.38277639659896e-07	1.2832027252172e-06	0.813556658028305	1	0.71237892954897	0.949936627364869	0.583882420770365	1	0.280712665268496	0.868611273364486
Xanthomonas euvesicatoria	1.6972242309006e-07	2.0636263652827e-07	4.84363506242729e-08	6.26526976107924e-08	0.400240677193995	1	0.56236816334559	0.938042432078241	0.833935414088552	1	0.18144920772142	0.736188525456523
Histophilus somni	4.71953133852473e-08	1.79799681792869e-07	1.37537812321704e-07	8.97887851477614e-08	0.0300273048604439	1	0.280592956887124	0.828480626259138	0.208412803684149	0.98956308314153	0.0360316862182336	0.412362631164228
Coprobacillus sp. 29_1	0.000808947840373405	0.000891323671187987	0.00739549716228626	0.000762382135341071	0.603780120807985	1	0.315378120331681	0.843471512658955	0.1640625	0.98956308314153	0.49609375	0.982647235576923
Granulicatella elegans	6.30011135921925e-07	1.03270997778022e-06	1.00254411621628e-06	2.58090920281853e-06	0.780185758513932	1	0.713182911389298	0.949936627364869	0.49609375	1	0.49609375	0.982647235576923
Haemophilus ducreyi	8.27835611716248e-08	4.02967448704159e-07	1.22967120206873e-07	1.17502907273849e-07	0.507865941381084	1	0.507035109494145	0.921841637537648	0.446872820710831	1	0.0519129649350183	0.474913479433521
Streptococcus cristatus	9.79437304832328e-06	1.21884040090722e-05	8.71938798555889e-06	1.7964711271135e-05	0.968239191149408	1	0.660720084868692	0.944102323103658	0.49609375	1	0.8203125	1
Alloprevotella tannerae	4.16490504915725e-05	5.47223291824682e-05	8.14986121248945e-05	0.000160611757358494	0.548961874039274	1	0.842105263157895	0.98987090367428	0.42578125	1	0.0546875	0.474913479433521
Leptotrichia buccalis	6.63948168322083e-08	1.84842441736001e-07	1.46505933437371e-07	7.75500827153266e-08	0.825309345893705	1	0.962379296514791	1	0.833935414088552	1	0.583882420770365	1
Prevotella multiformis	8.5489651169827e-05	7.25923801021694e-05	7.68499518518795e-05	9.75461761965564e-05	0.660720084868692	1	0.112754118946069	0.675440539455781	0.12890625	0.98956308314153	0.91015625	1
Neisseria gonorrhoeae	1.38515330400168e-06	6.739537087435e-07	2.87277643509215e-07	2.26107798974685e-07	0.622676317640196	1	0.865269738264999	1	0.734375	1	0.528612125255688	1
[Ruminococcus] torques	0.0141780275525157	0.012433739096083	0.0143078800443625	0.0131927695501389	0.968239191149408	1	0.842105263157895	0.98987090367428	1	1	0.30078125	0.868611273364486
Treponema phagedenis	5.12742679236075e-08	1.29800435081362e-07	2.71020916313728e-07	6.75157101878284e-08	0.495447676453078	1	0.238318110169417	0.795530594924501	0.361310428526179	1	0.352542137499713	0.939760044642857
Ureaplasma urealyticum	1.24594239947068e-06	1.86625543445822e-06	1.80510717202194e-06	2.34745168765429e-06	0.368897505083207	1	0.967378295632177	1	0.25	1	0.441208519505878	0.956725842296956
Methanobrevibacter smithii	0.0112894406151346	0.0136962333289627	0.00962583543556908	0.00706665548703476	0.902095048873212	1	0.299895086967466	0.843471512658955	0.734375	1	0.833634883024682	1
Desulfotomaculum reducens	2.83199079885386e-07	4.80505773870867e-07	9.46936827683356e-08	1.98832073001234e-07	0.829145477111646	1	0.224703457826099	0.795530594924501	0.107327557761612	0.98956308314153	1	1
Methanocorpusculum labreanum	0	0	0	2.1805797393963e-06	NA	NA	0.399075196548237	0.868815128543062	1	1	NA	NA
Yersinia pseudotuberculosis	2.16997132485582e-07	5.03366108274666e-07	2.06272206021763e-08	2.43370868124336e-07	0.673514751058265	1	0.702641393589823	0.949936627364869	0.208412803684149	0.98956308314153	0.142213241936393	0.719082446808511
Comamonas testosteroni	3.51076354388578e-07	3.08579095495671e-07	2.78408611640754e-07	9.02565675609918e-07	0.932392603125405	1	0.389179383027945	0.868815128543062	0.30078125	1	0.0299739735865559	0.412362631164228
Leuconostoc kimchii	9.41272090342104e-07	8.5338298010738e-07	2.3186701957067e-06	2.47209573345156e-06	0.904825824330468	1	0.133300136396112	0.716342324325121	0.91015625	1	0.8203125	1
Clostridium methylpentosum	0.000256476182525373	0.000234166191873714	0.000285064761519423	0.000307591815016405	0.719695165515599	1	0.24280672887484	0.795530594924501	0.91015625	1	1	1
Coprococcus comes	0.0110012774615157	0.00808823655425549	0.0107595983984073	0.0105030781942327	0.780185758513932	1	0.446967892788326	0.88681846244308	0.91015625	1	0.42578125	0.939760044642857
[Clostridium] bartlettii	0.00173475944438754	0.00176352690810281	0.0015001783467409	0.00133553080931084	0.780185758513932	1	0.904825824330468	1	0.91015625	1	0.09765625	0.615832270408163
Peptoniphilus lacrimalis	1.64391959012379e-06	3.13131828648018e-06	4.03011785100455e-06	1.27593834527577e-05	0.356232003290827	1	0.660720084868692	0.944102323103658	0.91015625	1	0.01171875	0.412362631164228
Actinobacillus pleuropneumoniae	3.41978584428427e-07	2.94103643267606e-07	3.38028824491151e-07	2.69683501435643e-07	0.968239191149408	1	0.968239191149408	1	0.5703125	1	0.49609375	0.982647235576923
Selenomonas sputigena	1.51904250799702e-06	1.45259597744473e-05	9.16027044904497e-08	1.47758495448848e-07	0.960535300044334	1	0.916112144802164	1	0.422678074170635	1	0.422678074170635	0.939760044642857
Pseudomonas aeruginosa	3.53631004931826e-06	1.67545464974534e-06	5.03047354381099e-06	3.03022731915133e-05	0.603780120807985	1	0.548961874039274	0.921841637537648	0.203125	0.98956308314153	0.359375	0.939760044642857
Escherichia coli	0.00687697436217194	0.0153690523825936	0.000438013513442488	0.000250681201343679	0.904825824330468	1	0.0434735543094676	0.675440539455781	0.203125	0.98956308314153	0.0078125	0.412362631164228
Streptococcus porcinus	5.81015683366182e-05	4.84402670820773e-05	6.98997463386602e-05	4.72990354467225e-05	0.400181861482171	1	0.904825824330468	1	0.12890625	0.98956308314153	0.91015625	1
Haemophilus pittmaniae	6.06270587731906e-06	3.02927862252799e-06	9.18601492236982e-06	5.6799552121561e-06	0.252790847510407	1	0.540113611871945	0.921841637537648	1	1	0.1640625	0.719082446808511
Lachnospiraceae bacterium 3_1_46FAA	0.00613056025549054	0.0148042978995389	0.00933142355434156	0.00621158180732038	0.603780120807985	1	0.842105263157895	0.98987090367428	0.65234375	1	1	1
Treponema succinifaciens	9.28933048358973e-05	6.5844830527678e-05	0.000106805283758803	9.40947852933102e-05	0.496698348091537	1	0.496698348091537	0.913992211174924	0.203125	0.98956308314153	0.91015625	1
Selenomonas sp. oral taxon 149	2.65562501951901e-07	1.18293529791121e-07	1.74141933501874e-06	1.9306276895899e-07	0.401614426412339	1	0.224703457826099	0.795530594924501	0.726286148878805	1	0.401678166469773	0.939760044642857
Lachnospiraceae bacterium 4_1_37FAA	0.00189647304435867	0.000325888539071022	0.000224123389566402	0.000239068296297993	0.0076208621100262	1	0.0349866851414839	0.675440539455781	1	1	0.734375	1
Bilophila wadsworthia	0.00197375102544098	0.00289001738241638	0.00251438278137898	0.00385454969407823	0.24280672887484	1	0.400181861482171	0.868815128543062	0.12890625	0.98956308314153	0.1640625	0.719082446808511
Haemophilus parainfluenzae	9.75708702418457e-05	5.73088550198697e-05	0.000198815303758637	0.000188808571144498	0.315378120331681	1	0.660720084868692	0.944102323103658	0.91015625	1	1	1
Paraprevotella xylaniphila	0.00102274375157196	0.000880446446211778	0.00164845988979863	0.00133642283707438	0.548961874039274	1	0.356232003290827	0.866923976758536	0.91015625	1	1	1
Lactobacillus rhamnosus	1.96409491644897e-05	5.31692474398787e-06	1.46086985317345e-05	2.91583422792649e-06	0.277511961722488	1	0.968239191149408	1	0.07421875	0.979712701612903	0.8203125	1
Clostridium papyrosolvens	6.00268370815281e-07	2.39257496791421e-07	3.69466963294527e-07	3.86669510701448e-07	0.968239191149408	1	0.24280672887484	0.795530594924501	1	1	0.141482121482793	0.719082446808511
Coprococcus eutactus	0.0158265434644665	0.0126531095442733	0.0253499041704605	0.0188312181489842	0.24280672887484	1	0.842105263157895	0.98987090367428	0.49609375	1	0.12890625	0.675119173728814
Rhodomicrobium vannielii	1.99228215264947e-07	1.63029777632098e-07	1.09325788539677e-07	8.29204009982322e-08	0.596298155310042	1	0.5747471597194	0.938042432078241	0.201242620957724	0.98956308314153	0.29450739368011	0.868611273364486
Prevotella buccae	7.58464631031586e-06	2.83260055734187e-06	2.99558212995593e-05	2.37704828085804e-05	0.177719297026582	1	0.00793604951170565	0.675440539455781	0.91015625	1	0.446872820710831	0.958914594441991
Bacteroides finegoldii	0.00458782389514164	0.00452273766100217	0.0030545895966216	0.00383330865001905	0.603780120807985	1	0.156400874667129	0.749521114750931	1	1	1	1
Aerococcus viridans	4.82366525089331e-07	2.88107521184406e-07	2.71620569759695e-07	6.00653534658629e-07	0.437137430148114	1	0.141469997892934	0.746913632943203	0.09765625	0.979712701612903	0.359375	0.939760044642857
Bacillus amyloliquefaciens	3.78746442515372e-08	1.7355585585806e-07	8.63205866528175e-08	1.16671701503812e-07	0.729062444324521	1	0.561558136578998	0.938042432078241	0.401678166469773	1	0.0591720678258594	0.474913479433521
Haloplasma contractile	3.81588045768274e-06	1.82344890782019e-06	3.05450923059161e-06	3.39449223348047e-06	0.719695165515599	1	0.112754118946069	0.675440539455781	1	1	0.0546875	0.474913479433521
Dysgonomonas gadei	2.86995661627239e-07	1.96753844440263e-07	6.384281100552e-07	7.95252610697257e-07	0.387890870379185	1	0.520052768121535	0.921841637537648	1	1	0.201242620957724	0.736188525456523
Clostridium acetobutylicum	2.36677188386789e-07	1.80854076442084e-07	4.95644881929645e-07	7.99248876259228e-07	0.116543894553463	1	0.00466426635997988	0.675440539455781	0.01171875	0.979712701612903	0.529368106184798	1
Streptococcus constellatus	6.82321385220471e-06	1.8134694778065e-05	8.74689817192148e-06	8.67796256171595e-06	0.968239191149408	1	0.904825824330468	1	0.91015625	1	0.49609375	0.982647235576923
Streptococcus thermophilus	0.00178304849148613	0.00214424401932279	0.00217506561576781	0.00979572915376627	0.719695165515599	1	0.496698348091537	0.913992211174924	0.5703125	1	0.65234375	1
Actinomyces sp. oral taxon 448	4.47908215765894e-05	5.11399810976822e-05	6.1785688572235e-05	4.46190427144792e-05	0.660720084868692	1	0.968239191149408	1	0.12890625	0.98956308314153	0.65234375	1
Rothia dentocariosa	1.86897013776296e-05	1.47645045914277e-05	1.99824333010409e-05	2.39638324895436e-05	0.660720084868692	1	0.548961874039274	0.921841637537648	0.30078125	1	0.734375	1
Actinomyces sp. oral taxon 848	4.50522985989116e-06	5.1292586270238e-06	1.48630191251765e-05	2.89993617040685e-05	0.0172118902769058	1	0.010132282578103	0.675440539455781	0.8203125	1	0.726286148878805	1
Anaerofustis stercorihominis	1.00556404847488e-05	1.11745438213961e-05	2.89953152746927e-05	1.74153011297715e-05	0.660720084868692	1	0.904825824330468	1	0.12890625	0.98956308314153	0.734375	1
Peptoniphilus duerdenii	8.4510622017592e-06	1.41591759659458e-05	7.25622108345888e-06	6.72301608356033e-06	0.719695165515599	1	0.968239191149408	1	0.734375	1	0.42578125	0.939760044642857
Pyramidobacter piscolens	5.80218802545155e-07	2.02903412288208e-07	7.19473172589775e-07	1.79585056227703e-07	0.964789392388999	1	0.820250099220475	0.98987090367428	0.0590582290905367	0.979712701612903	0.100348246462291	0.620152163136957
Bacteroides sp. 2_1_56FAA	0.00430903804143746	0.00628700207816506	0.00155157066551566	0.00175201394249977	0.010132282578103	1	0.0076208621100262	0.675440539455781	0.25	1	1	1
Actinomyces coleocanis	1.393288854053e-06	3.27255696692342e-06	4.66199737741042e-07	3.72280208492171e-07	0.356232003290827	1	0.0862727671159232	0.675440539455781	1	1	0.0546875	0.474913479433521
Desulfovibrio alaskensis	1.97796578503353e-07	1.53191769400799e-07	9.33363646405394e-08	1.07974177769918e-07	0.750399495415991	1	0.5747471597194	0.938042432078241	0.674986713970489	1	0.855132140584706	1
Marvinbryantia formatexigens	0.000676689898949027	0.000643468675981338	0.002310742825707	0.00128426229060435	0.211024269847799	1	0.780185758513932	0.968238501103943	0.25	1	0.42578125	0.939760044642857
Clostridium bolteae	0.0018441338636619	0.00328519413215023	0.00113882873456233	0.000796679316064627	0.904825824330468	1	0.112754118946069	0.675440539455781	0.07421875	0.979712701612903	0.91015625	1
Actinomyces odontolyticus	0.000289174401886178	0.000292674243055837	0.00034551749899668	0.000313490233012275	0.968239191149408	1	0.968239191149408	1	0.91015625	1	0.8203125	1
Dialister micraerophilus	2.37533889863261e-06	2.47701537228786e-06	1.96053351394801e-05	2.08823173597849e-05	0.277511961722488	1	0.0788932429799303	0.675440539455781	0.203125	0.98956308314153	0.62406453246517	1
Anaerococcus tetradius	1.74334625027379e-06	2.99850673113187e-06	1.03617267415909e-06	9.7174096445622e-07	0.250909941624571	1	0.48747735676587	0.913992211174924	0.42578125	1	0.0078125	0.412362631164228
Nitrosomonas eutropha	0	0	3.07261630006653e-08	2.42293751996293e-06	0.0623518606072331	1	0.192975591010525	0.773341883030464	0.855132140584706	1	NA	NA
Bifidobacterium gallicum	2.91283864898358e-06	3.67809233675244e-06	3.28066266506586e-06	3.68117014818156e-06	0.400181861482171	1	0.462236310411186	0.890513640780802	0.65234375	1	0.833634883024682	1
Clostridium sp. M62/1	0.00579482639775645	0.0048723511763481	0.00460366930473166	0.00453734503734062	0.182316135876507	1	0.603780120807985	0.938042432078241	0.359375	1	0.09765625	0.615832270408163
Enterococcus faecalis	0.000202198558343624	4.3630147993588e-05	1.93778988630662e-05	5.58897943650708e-05	0.277511961722488	1	0.094719521964104	0.675440539455781	0.07421875	0.979712701612903	0.359375	0.939760044642857
Scardovia inopinata	5.24912047466482e-06	2.64085749367689e-05	4.93979737642131e-06	3.91394822524439e-06	0.842105263157895	1	0.660720084868692	0.944102323103658	0.5703125	1	0.07421875	0.543690050004183
Lachnospiraceae bacterium 3_1_57FAA_CT1	0.00188537483236076	0.00200902692074057	0.00294351728935861	0.00214096594118849	0.603780120807985	1	1	1	0.01171875	0.979712701612903	0.5703125	1
Sinorhizobium medicae	1.14702754904528e-07	1.37186049704857e-07	2.0730566623168e-07	4.84642110835868e-08	1	1	0.517377649865278	0.921841637537648	0.208412803684149	0.98956308314153	0.49609375	0.982647235576923
Peptostreptococcus anaerobius	6.80703313432991e-05	7.70052853462448e-05	5.15003219580697e-05	4.73158204806401e-05	0.660720084868692	1	0.356232003290827	0.866923976758536	0.734375	1	0.42578125	0.939760044642857
Paenibacillus mucilaginosus	5.6949548337069e-07	4.66842967510869e-07	7.73605949370135e-07	8.11749024911569e-07	0.133300136396112	1	0.013271558163199	0.675440539455781	0.8203125	1	1	1
Bacteroides sp. 2_2_4	0.00720538609510684	0.00962392055932228	0.0111544356858407	0.0107760812136235	0.446967892788326	1	0.904825824330468	1	0.91015625	1	0.30078125	0.868611273364486
Lactobacillus fructivorans	1.07264271701056e-07	2.77613693457139e-07	1.00860481124331e-07	1.97406782397348e-07	0.902095048873212	1	0.460458972676119	0.890513640780802	0.1640625	0.98956308314153	0.833634883024682	1
Clostridium novyi	3.06727324220632e-07	2.9946485963379e-07	2.40588574278413e-07	1.99484429608336e-07	0.517377649865278	1	0.396243326567862	0.868815128543062	0.62406453246517	1	0.589638551626567	1
Clostridium leptum	0.00848765206680249	0.0085182226807076	0.00187680420343192	0.00305463082497474	0.496698348091537	1	0.660720084868692	0.944102323103658	0.91015625	1	0.91015625	1
Bacillus clausii	8.13819636232423e-07	1.1223816036185e-06	5.77123861450536e-07	2.84552061652494e-07	0.100962990764235	1	0.697693572351375	0.949936627364869	0.0142661867014469	0.979712701612903	0.833634883024682	1
Streptococcus australis	0.000111765215019843	8.82165124204016e-05	4.36088777715509e-05	8.94024069860749e-05	0.0076208621100262	1	0.211024269847799	0.773341883030464	0.09765625	0.979712701612903	0.734375	1
Ruminococcus flavefaciens	0.000107157600729575	5.86390070832076e-05	0.000168704084934348	0.000128559208677952	0.446967892788326	1	0.277511961722488	0.823285486443381	0.359375	1	0.01953125	0.412362631164228
Clostridium botulinum	1.77492032593969e-05	2.10435498336542e-05	1.48116612460818e-05	1.2067069907693e-05	0.277511961722488	1	0.156400874667129	0.749521114750931	0.91015625	1	0.49609375	0.982647235576923
Candidatus Azobacteroides pseudotrichonymphae	1.10022808984734e-06	8.50713284912521e-07	9.65001472679592e-07	9.23462126010402e-07	0.904825824330468	1	1	1	0.8203125	1	0.62406453246517	1
Citrobacter koseri	7.19472106008622e-05	7.9812981548149e-05	6.57713058150042e-06	4.09793179878701e-06	0.869715172607679	1	0.0660736653504202	0.675440539455781	0.65234375	1	0.12890625	0.675119173728814
Desulfitobacterium hafniense	7.08780564149252e-07	6.27950106794905e-07	5.82668341529645e-07	7.78461506981376e-07	0.904825824330468	1	0.719695165515599	0.949936627364869	0.25	1	0.8203125	1
Dialister invisus	0.00483385108416762	0.00452615298619699	0.00136355285828549	0.00236867560649812	0.356232003290827	1	0.446967892788326	0.88681846244308	1	1	0.12890625	0.675119173728814
Serratia sp. AS12	2.38968795834922e-07	4.60417989679981e-07	6.43892738528002e-08	2.00781269266997e-07	0.900049988161637	1	0.188529458994431	0.773341883030464	0.833634883024682	1	0.058707408431205	0.474913479433521
Serratia proteamaculans	1.83212939818386e-07	4.82865194356392e-07	4.19938878719429e-08	1.74930244259004e-07	0.850349760856598	1	0.396243326567862	0.868815128543062	0.446872820710831	1	0.0759269629825577	0.543690050004183
Prevotella denticola	2.97503062033678e-05	1.87392649329556e-05	3.99674413800497e-05	7.03576384818534e-05	0.904825824330468	1	0.842105263157895	0.98987090367428	0.1640625	0.98956308314153	0.0546875	0.474913479433521
Lactobacillus amylolyticus	3.47176695155471e-07	3.47178177228242e-06	1.51641614072376e-07	3.23404156827763e-07	0.201666004151817	1	0.967378295632177	1	0.441208519505878	1	0.65234375	1
Cyclobacterium marinum	3.37940370055131e-07	5.23848934793145e-08	5.5218780159561e-08	3.37390089274092e-08	0.330554543864976	1	0.520428784162906	0.921841637537648	1	1	0.789268026134281	1
Prevotella oralis	2.27272501250241e-07	1.31239475593712e-07	1.81408371438891e-06	2.61579012925997e-06	0.0521154482645172	1	0.0718226143949002	0.675440539455781	0.352542137499713	1	0.855132140584706	1
Streptococcus oralis	1.50477899116834e-05	2.70921468485235e-05	3.01482174970374e-05	0.000135407076164661	0.780185758513932	1	0.446967892788326	0.88681846244308	0.1640625	0.98956308314153	0.25	0.82620320855615
Fusobacterium nucleatum	2.86783595143057e-06	3.71538971190872e-05	1.34354184314468e-06	1.58043723617853e-06	0.48690309777916	1	0.968239191149408	1	0.42578125	1	0.42578125	0.939760044642857
Bifidobacterium dentium	9.28248685120442e-05	0.000575505991107523	0.000187630778727653	0.000244741268030033	0.842105263157895	1	0.904825824330468	1	0.8203125	1	0.5703125	1
Anaerococcus vaginalis	7.11752085872173e-07	7.7724782279287e-06	4.11925275377867e-06	4.165314015964e-06	0.24280672887484	1	0.780185758513932	0.968238501103943	0.65234375	1	0.203125	0.736188525456523
Selenomonas noxia	1.87403794693247e-07	2.00302209278411e-07	1.56324603330156e-07	8.75038994848015e-08	0.093448099980848	1	0.174667076823659	0.76745238277746	0.787406490666269	1	0.799846105662473	1
Streptococcus pneumoniae	3.67140337711005e-06	3.22116250414108e-06	5.33906530126726e-06	9.36045333575481e-06	0.315378120331681	1	1	1	0.30078125	1	0.5703125	1
Oribacterium sp. oral taxon 078	8.9640462945539e-05	9.07118273702568e-05	0.00017221877862952	0.000171271016577679	0.133300136396112	1	0.156400874667129	0.749521114750931	0.734375	1	0.1640625	0.719082446808511
Prevotella pallens	6.97527704511642e-05	4.72124849727161e-05	2.52744068552701e-05	2.46409615887406e-05	0.780185758513932	1	0.968239191149408	1	1	1	0.359375	0.939760044642857
Butyrivibrio proteoclasticus	2.05451368443263e-05	1.83272905200673e-05	1.63341839761718e-05	1.2392738288314e-05	0.446967892788326	1	0.133300136396112	0.716342324325121	0.5703125	1	0.25	0.82620320855615
Enterococcus casseliflavus	1.02798683941606e-05	1.56642436823138e-07	9.69527872082637e-08	7.07377994691311e-07	0.0173929439077191	1	0.837975916806444	0.98987090367428	0.23395283347059	1	0.01953125	0.412362631164228
Campylobacter concisus	1.63079862178579e-06	6.39568437237887e-07	9.83161419901592e-07	4.74930927264389e-07	0.5747471597194	1	0.586263349356726	0.938042432078241	0.554113130069446	1	0.0360316862182336	0.412362631164228
Streptococcus equi	3.62888255719071e-07	4.01852305761956e-07	2.5420756819384e-07	8.77165659819981e-07	1	1	0.968239191149408	1	0.734375	1	0.8203125	1
Helicobacter pylori	1.34375304824933e-07	1.75186766815206e-07	1.71203734446628e-07	1.0540328474224e-07	0.967421261024032	1	0.379299676485723	0.868815128543062	0.441208519505878	1	0.5703125	1
Pediococcus pentosaceus	3.77216768128997e-07	8.59235120191466e-06	2.4956917679981e-07	2.36663200125729e-05	0.803517026295263	1	0.152861687557835	0.749521114750931	0.441208519505878	1	0.12890625	0.675119173728814
Lactobacillus casei	6.51230205352795e-06	1.37593792560778e-05	1.29852878628673e-05	2.40457213965465e-05	0.112754118946069	1	0.780185758513932	0.968238501103943	0.65234375	1	0.42578125	0.939760044642857
Eubacterium siraeum	0.0132760942379508	0.00887124559617747	0.00426327860472324	0.00665012526975955	0.211024269847799	1	0.603780120807985	0.938042432078241	0.09765625	0.979712701612903	0.5703125	1
Eggerthella sp. YY7918	0.000183149120655204	0.000483441043273849	0.000238789533141639	0.000227220520983258	0.780185758513932	1	0.496698348091537	0.913992211174924	0.1640625	0.98956308314153	0.1640625	0.719082446808511
Cryptobacterium curtum	2.63319758141731e-06	4.26123119606151e-06	5.16208150098942e-06	5.5737448296149e-06	0.0279287276191301	1	0.548961874039274	0.921841637537648	0.91015625	1	0.12890625	0.675119173728814
Gallibacterium anatis	3.24580110262051e-07	5.65416369486305e-07	5.62556727283058e-07	4.6472289725584e-07	0.205468283198382	1	0.967146240554813	1	0.8203125	1	0.183430618982178	0.736188525456523
Streptococcus pseudoporcinus	2.14507265019478e-06	2.85417416638428e-06	3.92845970048108e-06	6.61859748985811e-06	0.496698348091537	1	0.660720084868692	0.944102323103658	0.8203125	1	0.42578125	0.939760044642857
[Clostridium] hiranonis	9.17887364556371e-06	1.2149475458927e-05	1.03926461175212e-05	7.78519176443273e-06	0.356232003290827	1	0.24280672887484	0.795530594924501	0.49609375	1	0.91015625	1
Slackia heliotrinireducens	1.77501093994868e-05	2.44373468213242e-05	2.16760040820474e-05	2.65054073522619e-05	0.24280672887484	1	0.277511961722488	0.823285486443381	0.91015625	1	0.09765625	0.615832270408163
Anaerostipes caccae	0.000252230634462846	0.000286520135221513	0.000241979144384835	0.0002146140267982	0.842105263157895	1	0.968239191149408	1	0.65234375	1	0.734375	1
Oenococcus oeni	1.64860088207762e-05	9.16642109010194e-06	3.30478538205313e-05	6.37739011228513e-05	0.496698348091537	1	0.211024269847799	0.773341883030464	0.8203125	1	0.1640625	0.719082446808511
Gloeobacter violaceus	2.55092045844755e-07	1.31219502780112e-07	2.3076123300956e-07	1.11326754417508e-07	0.829145477111646	1	0.963752881847805	1	0.177529852412153	0.98956308314153	0.529368106184798	1
Streptococcus urinalis	1.08023965452283e-06	8.06629988210735e-07	1.01091799817339e-06	2.48269807412917e-06	0.603780120807985	1	0.548961874039274	0.921841637537648	0.65234375	1	0.359375	0.939760044642857
Prevotella bergensis	1.83205798881294e-05	9.55564096434635e-06	1.62688481449488e-05	2.89531476933976e-05	0.968239191149408	1	0.660720084868692	0.944102323103658	0.49609375	1	0.1640625	0.719082446808511
Prevotella melaninogenica	2.1046712338335e-05	1.13284377447862e-05	4.2313181973001e-05	3.34305818277207e-05	0.0657170412832298	1	0.112754118946069	0.675440539455781	1	1	0.944182513250483	1
Acinetobacter johnsonii	2.30420596971233e-07	2.72666579350919e-07	7.7664475800127e-07	1.57641129165767e-07	0.900999358969778	1	1	1	0.150785565027971	0.98956308314153	0.42578125	0.939760044642857
Eubacterium saphenum	7.21761096119876e-06	6.72838768421891e-06	8.17340052068218e-06	7.79305325922454e-06	0.446967892788326	1	0.400181861482171	0.868815128543062	1	1	0.42578125	0.939760044642857
Desulfovibrio sp. 3_1_syn3	3.69027506034471e-06	2.21981838304454e-06	7.49200466709109e-05	2.93603845239389e-06	0.773106341852418	1	0.390434615842279	0.868815128543062	0.833634883024682	1	0.441208519505878	0.956725842296956
Prevotella salivae	5.47084055810401e-05	5.03498074244894e-05	2.9204709210594e-05	2.84519431782703e-05	0.182316135876507	1	0.112754118946069	0.675440539455781	1	1	0.359375	0.939760044642857
Corynebacterium accolens	5.33530045170718e-08	1.3466044356323e-07	1.72164848131741e-07	6.29407021244097e-07	0.49355858400622	1	0.151236517873032	0.749521114750931	0.150785565027971	0.98956308314153	0.204893893816379	0.736188525456523
Methanothermobacter marburgensis	2.10464259697152e-07	1.73198781763403e-07	8.97325772409022e-08	2.06528094377883e-07	0.850349760856598	1	0.345496347757784	0.866923976758536	0.833935414088552	1	1	1
Veillonella sp. oral taxon 158	9.81733249333206e-05	0.000103580585640458	7.60059987427167e-05	6.20617780143366e-05	0.496698348091537	1	0.968239191149408	1	0.359375	1	0.65234375	1
Sodalis glossinidius	1.86137232038368e-07	5.21896845460339e-07	4.54204922671888e-08	9.66097757258612e-08	1	1	0.180914218285398	0.76745238277746	0.855132140584706	1	0.0360316862182336	0.412362631164228
Erysipelotrichaceae bacterium 5_2_54FAA	0.00120862034876991	0.00248479015081122	0.00126244424345295	0.00127858964338256	0.400181861482171	1	0.660720084868692	0.944102323103658	0.91015625	1	0.203125	0.736188525456523
Streptococcus mitis	5.17566428850991e-05	5.16620256563231e-05	8.15782873780899e-05	0.000151791754992921	0.660720084868692	1	0.842105263157895	0.98987090367428	0.30078125	1	1	1
Proteus mirabilis	3.50151191675497e-07	5.33546851150415e-07	1.50786080255379e-08	2.24965188444117e-07	0.276830123485007	1	0.463124269041701	0.890513640780802	0.41849223344682	1	0.674986713970489	1
Clostridium kluyveri	3.46089448535844e-06	2.44107535198854e-06	1.63060809370348e-06	1.8488506165926e-06	0.968239191149408	1	0.548961874039274	0.921841637537648	0.42578125	1	0.91015625	1
Clostridium clariflavum	5.72898073001974e-06	4.37801967242657e-06	6.00665428996055e-06	6.56311640769287e-06	0.0434735543094676	1	0.02201822944857	0.675440539455781	0.359375	1	1	1
Faecalibacterium prausnitzii	0.0922837787802593	0.0625591279255591	0.107851305229466	0.0917754737460643	0.719695165515599	1	0.112754118946069	0.675440539455781	0.734375	1	0.203125	0.736188525456523
Brachyspira pilosicoli	4.00063705272519e-06	3.50696319605341e-06	1.09039519428279e-05	1.61114905036153e-05	0.0244924473897125	1	0.01272380812852	0.675440539455781	1	1	0.833634883024682	1
Pantoea ananatis	3.24006730611107e-07	1.33462228717352e-06	7.8409420639322e-08	2.50888999048972e-07	0.963752881847805	1	0.146690285721774	0.749521114750931	0.271898710819648	1	0.0299739735865559	0.412362631164228
Slackia exigua	1.37612340056979e-05	2.43107811181414e-05	1.62513517955553e-05	2.51935450863826e-05	0.719695165515599	1	0.842105263157895	0.98987090367428	0.91015625	1	0.359375	0.939760044642857
Prevotella marshii	3.55501842247665e-05	2.64104713524223e-05	2.87156024651791e-05	2.68946037489984e-05	0.660720084868692	1	0.904825824330468	1	0.49609375	1	0.02734375	0.412362631164228
[Eubacterium] yurii	2.65721911038114e-06	2.02625972782792e-06	1.9749510300151e-06	2.3002258900767e-06	0.904825824330468	1	0.603780120807985	0.938042432078241	0.07421875	0.979712701612903	1	1
Photorhabdus asymbiotica	8.58096607004497e-09	7.86228256681338e-07	0	6.49513365101465e-09	0.399075196548237	1	0.938959222325739	1	1	1	1	1
Streptococcus parauberis	3.72644972973687e-06	1.41355016109073e-06	1.50917589077738e-06	9.29612874598944e-06	0.780185758513932	1	0.780185758513932	0.968238501103943	0.12890625	0.98956308314153	0.5703125	1
Klebsiella pneumoniae	8.85451624063974e-05	1.72914923079554e-05	2.24258993541611e-07	0.00147091941239174	0.303154100910052	1	0.306584044004804	0.843471512658955	0.49609375	1	0.362726506485098	0.939760044642857
Clostridium saccharolyticum	0.000503565197896176	0.000511051852881468	0.000456474698207399	0.000441384115721093	0.719695165515599	1	0.968239191149408	1	0.65234375	1	0.359375	0.939760044642857
Prevotella dentalis	2.92551546288399e-06	2.3281450603827e-06	2.85774094790138e-05	2.57984391443248e-05	0.205468283198382	1	0.0790477620365906	0.675440539455781	0.65234375	1	0.672603817441517	1
Lactobacillus kefiranofaciens	6.18174421574874e-07	1.48875818845914e-06	6.41983264330153e-07	9.44185833738078e-07	0.968239191149408	1	1	1	0.734375	1	0.30078125	0.868611273364486
Desulfovibrio desulfuricans	1.34858384945619e-06	1.52735575120162e-06	9.04374081608818e-07	1.12533306153224e-06	0.90235264483941	1	0.774955307165551	0.968238501103943	0.734375	1	0.271898710819648	0.868611273364486
Lactococcus lactis	0.000438797515708919	6.7209530857749e-05	8.65517427830632e-05	0.000838641766656989	1	1	0.719695165515599	0.949936627364869	0.203125	0.98956308314153	1	1
Ruminococcaceae bacterium D16	0.00454862243620094	0.00409617287079401	0.00417547771811613	0.00429541829547872	0.780185758513932	1	0.780185758513932	0.968238501103943	1	1	0.734375	1
Bifidobacterium adolescentis	0.00882511801027178	0.0250038831543394	0.0392746196793567	0.0213573111119174	0.156400874667129	1	0.660720084868692	0.944102323103658	0.1640625	0.98956308314153	0.12890625	0.675119173728814
Epulopiscium sp. 'N.t. morphotype B'	7.70850355678984e-07	1.76532459875559e-07	2.38578520930256e-07	3.19602157748315e-07	0.496698348091537	1	0.306584044004804	0.843471512658955	0.65234375	1	0.107327557761612	0.643667089337909
Pelotomaculum thermopropionicum	2.6715976256065e-07	4.71299616192858e-07	7.21408823203404e-08	1.23415421463098e-07	0.645138188345974	1	0.426348723747864	0.88681846244308	0.441208519505878	1	0.674986713970489	1
Lachnospiraceae bacterium 2_1_46FAA	0.000241376957515948	0.000256062096796258	0.000212811169951046	0.000224287664841037	0.660720084868692	1	0.660720084868692	0.944102323103658	0.5703125	1	0.203125	0.736188525456523
Coprobacillus sp. D7	0.000276142342324198	0.000803157245403865	0.000167507162863028	0.000173324997322781	0.356232003290827	1	0.277511961722488	0.823285486443381	0.359375	1	0.42578125	0.939760044642857
Leuconostoc citreum	1.53134900468087e-06	1.28037391624476e-06	1.97848300145383e-06	4.01412536023285e-06	0.719695165515599	1	0.094719521964104	0.675440539455781	0.09765625	0.979712701612903	1	1
Parascardovia denticolens	4.14249676756663e-06	1.11504221992897e-05	8.19787218948019e-06	5.3550659058692e-06	0.356232003290827	1	0.496698348091537	0.913992211174924	0.203125	0.98956308314153	0.359375	0.939760044642857
Enterobacter asburiae	1.80116218330038e-06	4.57954069051935e-06	1.41436997000255e-07	1.01024208672681e-06	0.426847882356823	1	0.076548710737369	0.675440539455781	0.29450739368011	1	0.0299739735865559	0.412362631164228
Streptococcus sp. oral taxon 056	5.88694428770257e-06	4.59026721807937e-06	2.93736048449167e-06	7.90086418139922e-06	0.112754118946069	1	0.968239191149408	1	0.07421875	0.979712701612903	0.91015625	1
Paenibacillus polymyxa	6.85167038874879e-07	8.362283664781e-07	4.70267088195247e-07	3.17070545966592e-07	0.968239191149408	1	0.719695165515599	0.949936627364869	0.203125	0.98956308314153	0.528612125255688	1
Arthrobacter arilaitensis	1.93479533508156e-08	9.86608012943788e-08	3.70698451202294e-08	7.67827159373291e-07	0.954357880663238	1	0.457949346256414	0.890513640780802	0.589638551626567	1	1	1
Bacillus coagulans	1.0587201876784e-07	2.01337438662685e-07	9.15616166185187e-08	5.91963504410001e-08	0.476636240978629	1	0.966924129814201	1	0.91015625	1	1	1
Carnobacterium sp. 17-4	8.94976697530998e-08	5.70184799358954e-07	6.23305578377408e-08	2.55182279152929e-07	0.495447676453078	1	0.967378295632177	1	0.0224942712224497	0.979712701612903	0.058707408431205	0.474913479433521
Neisseria elongata	2.45918373574219e-07	4.39716158289884e-07	4.35427449163422e-07	1.76527828831125e-07	1	1	0.634961725793869	0.944102323103658	0.674986713970489	1	0.41849223344682	0.939760044642857
[Clostridium] spiroforme	0.000182007982139079	0.000133163914032635	0.00128450305302326	0.000933384153032336	0.719695165515599	1	0.548961874039274	0.921841637537648	0.8203125	1	0.5703125	1
Clostridium cellulovorans	1.64706851495842e-05	1.41051941772994e-05	1.51538904192622e-05	1.47855701608035e-05	0.842105263157895	1	0.603780120807985	0.938042432078241	0.5703125	1	0.49609375	0.982647235576923
Desulfosporosinus orientis	2.84903231532126e-06	2.73707794979746e-06	3.66009205828708e-06	4.26248384464374e-06	0.48747735676587	1	0.315378120331681	0.843471512658955	0.8203125	1	0.833634883024682	1
Veillonella sp. 6_1_27	0.000326571815121878	0.00095923411023961	0.000146170116147016	0.000538708910316903	0.400181861482171	1	1	1	0.0546875	0.979712701612903	0.8203125	1
Achromobacter xylosoxidans	1.94888595673432e-07	1.43190380619065e-07	3.26071720408038e-07	2.64954535548372e-07	0.87022634588915	1	0.266108683767254	0.823285486443381	0.42578125	1	0.203125	0.736188525456523
Anaerotruncus colihominis	0.00177296217533192	0.00174149564158675	0.00139490010797201	0.00173182449446761	0.446967892788326	1	0.780185758513932	0.968238501103943	0.49609375	1	0.91015625	1
Butyrivibrio fibrisolvens	1.05077498709138e-06	7.69537428095913e-07	7.45119773639505e-07	4.96989655927752e-07	0.603780120807985	1	0.774666367721379	0.968238501103943	0.09765625	0.979712701612903	0.528612125255688	1
Neisseria sp. oral taxon 014	8.30700706590792e-08	2.06588715764431e-07	1.36889605999231e-07	6.56571488170748e-08	0.58623479628563	1	0.682538217920678	0.949936627364869	0.583882420770365	1	0.142213241936393	0.719082446808511
Clostridium beijerinckii	1.01230370729499e-05	1.42170571698177e-05	1.10321281824616e-05	8.47725536531106e-06	0.356232003290827	1	0.182316135876507	0.76745238277746	0.8203125	1	0.30078125	0.868611273364486
Veillonella sp. oral taxon 780	4.74199261139022e-07	1.0654290653158e-06	7.00369480040399e-07	1.01053530046359e-06	0.0788932429799303	1	0.156400874667129	0.749521114750931	0.203125	0.98956308314153	0.02734375	0.412362631164228
Streptococcus uberis	7.10827244637965e-07	7.27443965238762e-07	5.3227112331705e-07	1.79130649468615e-06	0.24280672887484	1	0.446967892788326	0.88681846244308	0.42578125	1	0.8203125	1
Collinsella stercoris	7.286151925997e-05	9.62268442029224e-05	8.87109115880477e-05	0.000100784653971447	0.133300136396112	1	0.315378120331681	0.843471512658955	0.5703125	1	0.42578125	0.939760044642857
Staphylococcus saprophyticus	8.29320140982972e-08	3.08208201373628e-08	1.96467964627448e-07	1.90572508567994e-07	0.280592956887124	1	0.0926750496499889	0.675440539455781	0.833935414088552	1	0.789268026134281	1
Actinobacillus minor	7.59655296927386e-06	6.03650630816995e-06	7.87090721992879e-06	6.93966619780827e-06	0.548961874039274	1	0.603780120807985	0.938042432078241	0.734375	1	0.734375	1
Lactobacillus reuteri	6.83936554483771e-08	0.00340177731778157	9.12645603095607e-07	0.00187996037338182	0.750399495415991	1	0.277511961722488	0.823285486443381	0.00390625	0.979712701612903	0.00390625	0.40234375
Rahnella sp. Y9602	2.52456962667425e-07	7.61908423660824e-07	1.82608800302719e-07	1.53979240107289e-07	0.92964732238799	1	0.10251599124762	0.675440539455781	0.674986713970489	1	0.0142661867014469	0.412362631164228
[Eubacterium] cylindroides	0.0028348267422415	0.00302736398575343	0.00260347074175963	0.00217293636998467	1	1	0.24280672887484	0.795530594924501	0.359375	1	0.65234375	1
Lactobacillus helveticus	1.75404471316153e-06	5.89512043859571e-06	1.00999865337694e-06	3.19319417429206e-06	0.156400874667129	1	0.603780120807985	0.938042432078241	0.01953125	0.979712701612903	0.91015625	1
Streptococcus sp. M143	5.014933506508e-06	7.54209187049927e-06	7.79608241495462e-06	2.37706475237701e-05	0.496698348091537	1	0.780185758513932	0.968238501103943	0.0390625	0.979712701612903	0.8203125	1
Actinomyces sp. oral taxon 180	2.30123429977717e-05	3.50948879716584e-05	3.5186569034764e-05	4.06705679057394e-05	0.094719521964104	1	0.548961874039274	0.921841637537648	1	1	0.25	0.82620320855615
Roseburia inulinivorans	0.0111824669165336	0.0132769401608823	0.00960255293558947	0.010796688347554	0.780185758513932	1	0.182316135876507	0.76745238277746	0.30078125	1	0.203125	0.736188525456523
Desulfovibrio vulgaris	9.69613176393624e-07	7.49380662149367e-07	4.31826653632895e-07	5.10919854889998e-07	0.966605467644993	1	0.706326254899917	0.949936627364869	0.726286148878805	1	1	1
Treponema denticola	1.17586488833237e-05	7.46694439065809e-06	1.03636768348178e-05	1.37202246937328e-05	0.904825824330468	1	0.112754118946069	0.675440539455781	0.1640625	0.98956308314153	0.12890625	0.675119173728814
Streptobacillus moniliformis	1.17476013354469e-07	2.95870515968151e-07	1.92549273037062e-07	1.08251634541235e-07	0.966165895606126	1	0.640791628553767	0.944102323103658	0.932646638965876	1	0.833935414088552	1
Providencia rustigianii	2.81486446091393e-05	1.44183762519917e-07	4.38917969764741e-08	3.15705504385991e-08	0.652797538439174	1	0.395867499104991	0.868815128543062	1	1	0.589638551626567	1
Thermoanaerobacter wiegelii	1.04616430505503e-07	1.47183668611647e-07	1.10946690442552e-07	1.24189721646342e-07	0.742880983405164	1	0.743863052215977	0.968238501103943	0.65234375	1	0.5703125	1
Megasphaera elsdenii	1.3011009369945e-06	9.60193882401069e-07	8.87504717618902e-06	7.13393206599747e-05	0.706326254899917	1	0.45542941468899	0.890513640780802	0.108319380730004	0.98956308314153	0.352542137499713	0.939760044642857
Lactobacillus amylovorus	1.77829655502581e-07	1.99973964574887e-05	3.01703926629891e-07	2.29927384562784e-07	0.303154100910052	1	0.774955307165551	0.968238501103943	0.5703125	1	0.058707408431205	0.474913479433521
Magnetococcus marinus	1.1297678277352e-07	1.46216182343157e-07	1.41946954055159e-07	8.8007478101718e-08	0.507035109494145	1	0.566051909484729	0.938042432078241	0.529368106184798	1	0.932646638965876	1
Clostridium cellulolyticum	4.01720638854709e-06	1.83586358622179e-06	1.90740596995495e-06	1.98090447548975e-06	0.446967892788326	1	0.315378120331681	0.843471512658955	1	1	0.359375	0.939760044642857
Streptococcus sp. 2_1_36FAA	7.51145548342742e-05	4.81032012093162e-05	2.35444214601888e-05	0.000118099490147719	0.496698348091537	1	0.842105263157895	0.98987090367428	0.02734375	0.979712701612903	0.734375	1
Blautia hydrogenotrophica	0.00190429708707927	0.00201808855685892	0.00129415740500616	0.00144589826958766	0.660720084868692	1	0.968239191149408	1	0.42578125	1	0.8203125	1
Lactobacillus fermentum	1.73569074498628e-06	6.28048398682741e-05	0.000119484955944207	5.90543482654099e-06	0.780185758513932	1	0.660720084868692	0.944102323103658	0.12890625	0.98956308314153	0.0546875	0.474913479433521
Bacillus megaterium	2.05293265305978e-07	5.14509492013099e-07	9.59436149620213e-08	2.20729920478841e-07	0.589843821680598	1	0.650501966611641	0.944102323103658	0.293621543928906	1	0.49609375	0.982647235576923
Prevotella bryantii	4.87184812626064e-06	3.03005430112791e-06	3.50289587655096e-05	5.03577924813112e-05	0.622676317640196	1	0.435922949545335	0.88681846244308	1	1	0.833634883024682	1
Bacteroides fragilis	0.00259616664924814	0.00275843797246667	0.0032637359133429	0.0030483986924704	0.315378120331681	1	0.719695165515599	0.949936627364869	0.91015625	1	0.30078125	0.868611273364486
Mobiluncus mulieris	1.00241118931876e-05	9.83049642754039e-06	1.03301093438801e-05	8.69960261684162e-06	0.780185758513932	1	0.842105263157895	0.98987090367428	0.91015625	1	0.65234375	1
Sphingobacterium spiritivorum	1.51270878031415e-06	1.65104312261875e-06	4.01843160645822e-06	4.20373448503584e-06	0.87022634588915	1	0.743863052215977	0.968238501103943	0.91015625	1	0.944182513250483	1
Corynebacterium urealyticum	1.1037775425186e-06	1.0656033596458e-06	1.86022765032829e-07	1.48135302851424e-07	0.645138188345974	1	0.49734086611284	0.913992211174924	0.0800579199844347	0.979712701612903	0.932646638965876	1
Streptococcus sp. C300	1.22916990703336e-05	2.61237995332089e-05	1.72311859190924e-05	7.96571824437453e-05	0.719695165515599	1	0.315378120331681	0.843471512658955	0.359375	1	0.734375	1
Erwinia pyrifoliae	3.47414078376721e-07	9.39032730921547e-07	7.88839716565157e-09	7.7149075041296e-08	0.330554543864976	1	0.0521154482645172	0.675440539455781	0.789268026134281	1	0.0224942712224497	0.412362631164228
Bacteroides plebeius	0.0088319677923155	0.00362273574731546	0.00834863597133294	0.00799701032427559	0.156400874667129	1	0.182316135876507	0.76745238277746	0.30078125	1	0.8203125	1
Pediococcus claussenii	1.39335335330181e-06	3.34207938313982e-06	9.95338831232379e-07	2.06121787923315e-06	0.904825824330468	1	0.719695165515599	0.949936627364869	0.8203125	1	0.42578125	0.939760044642857
Bacillus halodurans	2.720350113667e-07	3.92538036507036e-07	4.98309052492678e-07	6.4491850876425e-07	0.496698348091537	1	0.205468283198382	0.773341883030464	0.49609375	1	0.91015625	1
Capnocytophaga sp. oral taxon 329	0.00536271833630026	0.00457055010868387	0.00313712630449777	0.00344763199157704	0.968239191149408	1	0.904825824330468	1	0.42578125	1	0.8203125	1
Bifidobacterium angulatum	0.000183888247905813	0.000289327689974963	0.0038632730028227	0.00466642040726364	0.356232003290827	1	0.603780120807985	0.938042432078241	0.91015625	1	0.02734375	0.412362631164228
Streptococcus gallolyticus	4.95042738615927e-05	5.81854529895023e-05	2.9087263951339e-05	4.5965705856754e-05	0.013271558163199	1	0.446967892788326	0.88681846244308	0.07421875	0.979712701612903	0.91015625	1
Bifidobacterium longum	0.012605256813429	0.0139969689843703	0.0114482186762584	0.00873274864754379	0.548961874039274	1	0.904825824330468	1	0.8203125	1	0.91015625	1
Streptococcus parasanguinis	0.000297275114342407	0.000251407272164973	0.000296675595606463	0.000591181120969484	1	1	0.603780120807985	0.938042432078241	0.1640625	0.98956308314153	0.734375	1
Rothia mucilaginosa	6.34533557587209e-05	5.21736349779924e-05	7.29174901532692e-05	0.000175514180726107	0.904825824330468	1	1	1	0.42578125	1	0.65234375	1
Eggerthella lenta	0.00265684073361557	0.00295307700392401	0.00191201172427422	0.00134155950325741	0.719695165515599	1	0.968239191149408	1	0.91015625	1	1	1
Bacillus cereus	6.27391978299349e-06	1.97200877663137e-05	4.89145219804413e-07	4.13610612750397e-07	0.967146240554813	1	0.0927225295250144	0.675440539455781	0.65234375	1	0.058707408431205	0.474913479433521
Acidaminococcus intestini	8.78910438881345e-05	8.37771043537088e-05	0.000169118580241579	0.000165296690592254	0.182316135876507	1	0.133300136396112	0.716342324325121	0.8203125	1	0.8203125	1
Bacteroides fluxus	0.0010305602348007	0.00100499469298836	0.000603893350355102	0.000644105347738497	0.0652536318170993	1	0.053475935828877	0.675440539455781	0.734375	1	0.65234375	1
butyrate-producing bacterium SS3/4	0.00414582673163175	0.00381900270124728	0.00373977431242767	0.00372714691057718	0.496698348091537	1	0.904825824330468	1	0.8203125	1	0.49609375	0.982647235576923
Erysipelotrichaceae bacterium 3_1_53	0.00114160883047753	0.00119990816329555	0.000792723312953102	0.000773562912174831	0.24280672887484	1	0.094719521964104	0.675440539455781	0.49609375	1	1	1
Pseudomonas syringae	0	4.53150182845061e-07	0	1.03517928189112e-08	NA	NA	0.370613683232304	0.868815128543062	0.371093369522698	1	0.18144920772142	0.736188525456523
Clostridium carboxidivorans	5.2065942015216e-07	4.80051413965142e-07	8.58235609972548e-07	1.30321677372209e-06	0.266108683767254	1	0.0194241567361723	0.675440539455781	0.02734375	0.979712701612903	0.674986713970489	1
Pectobacterium carotovorum	8.25404490338838e-07	1.4448763135563e-06	8.00718073932635e-08	2.60635411112786e-07	0.463124269041701	1	0.308668704564355	0.843471512658955	0.674986713970489	1	0.0519129649350183	0.474913479433521
Bacteroides sp. 1_1_6	0.00616607064236432	0.00560634085220657	0.00774969716375806	0.00575870981949881	0.719695165515599	1	0.660720084868692	0.944102323103658	0.8203125	1	0.49609375	0.982647235576923
Streptococcus sp. M334	6.73707081142958e-06	6.44348855304062e-06	1.14872002621709e-05	1.92943414629837e-05	1	1	0.968239191149408	1	0.0546875	0.979712701612903	0.5703125	1
Clostridium sp. L2-50	0.00308658165091209	0.0027381545620089	0.00937144617065144	0.0142521720052049	0.133300136396112	1	0.112754118946069	0.675440539455781	0.30078125	1	1	1
Erwinia billingiae	6.54486216412545e-07	1.38067643269166e-06	6.59304777963104e-08	2.57230071680036e-07	0.671192168255592	1	0.0980703026911537	0.675440539455781	1	1	0.0224942712224497	0.412362631164228
Rhodobacter capsulatus	1.36329174526954e-07	2.37852103006779e-07	1.39808072416443e-07	5.68919000037129e-08	0.470849761107994	1	0.463124269041701	0.890513640780802	0.23395283347059	1	0.674986713970489	1
Ruminococcus sp. 5_1_39BFAA	0.0330927225017889	0.0445505669680491	0.0373029077142828	0.0479065546934252	0.904825824330468	1	0.603780120807985	0.938042432078241	0.1640625	0.98956308314153	0.30078125	0.868611273364486
Clostridium phytofermentans	2.67631484518583e-05	2.31854976753902e-05	2.96471524398623e-05	2.7650347417189e-05	0.446967892788326	1	0.446967892788326	0.88681846244308	0.91015625	1	0.203125	0.736188525456523
Collinsella intestinalis	6.79064416807246e-05	4.11504788639282e-05	4.75984459538678e-05	4.96096801562133e-05	0.842105263157895	1	0.548961874039274	0.921841637537648	1	1	0.42578125	0.939760044642857
Desmospora sp. 8437	1.90970563785697e-07	6.76841600923824e-07	2.63938401608067e-07	3.63922290875083e-07	0.163265535896231	1	0.205468283198382	0.773341883030464	0.30078125	1	0.49609375	0.982647235576923
Providencia stuartii	4.41261041173846e-07	7.1893272248167e-07	3.32671281582038e-08	6.16329223017429e-08	0.20048033265863	1	0.0768036745494287	0.675440539455781	1	1	0.108319380730004	0.643667089337909
Citrobacter rodentium	2.73418926227215e-05	9.25622886662866e-05	1.98008448992198e-06	4.4069891561661e-06	1	1	0.0711963288241971	0.675440539455781	0.734375	1	0.0142661867014469	0.412362631164228
Lachnospiraceae oral taxon 107	0.000165381995855608	0.000131523994801823	0.000228022204733377	0.00018074588269003	0.548961874039274	1	0.446967892788326	0.88681846244308	0.359375	1	0.359375	0.939760044642857
Cardiobacterium hominis	6.09648610346765e-08	2.08803988509789e-07	1.04236306491707e-06	5.34162370545732e-07	0.791112911979238	1	0.896978963166267	1	0.787406490666269	1	0.0591720678258594	0.474913479433521
Aeromonas salmonicida	6.74470955565379e-06	7.04741039226349e-06	5.48176073277882e-06	1.37110518118058e-05	0.780185758513932	1	0.719695165515599	0.949936627364869	0.1640625	0.98956308314153	0.65234375	1
Streptococcus sp. oral taxon 071	6.54067111625166e-06	1.63023664954012e-05	1.25933528902762e-05	3.19867191641742e-05	0.603780120807985	1	0.446967892788326	0.88681846244308	0.09765625	0.979712701612903	0.359375	0.939760044642857
Clostridium sp. 7_2_43FAA	4.91639215104398e-05	6.06724194534263e-05	4.71428105416813e-05	4.27280555632334e-05	0.660720084868692	1	0.211024269847799	0.773341883030464	1	1	0.734375	1
Methanobacterium sp. AL-21	3.7030009269195e-07	3.46184713114837e-07	1.19341716837692e-07	8.8354254675996e-07	0.750399495415991	1	0.395867499104991	0.868815128543062	1	1	1	1
Megasphaera micronuciformis	1.58817708680269e-06	1.70903329140848e-06	2.35745817304391e-06	3.28193926259119e-06	0.0279287276191301	1	0.112754118946069	0.675440539455781	0.25	1	0.203125	0.736188525456523
Neisseria subflava	1.37134712729024e-06	1.42548892945856e-06	3.80826290493325e-06	3.19707869532723e-06	0.356232003290827	1	0.507035109494145	0.921841637537648	0.726286148878805	1	0.734375	1
Lautropia mirabilis	2.19137225652524e-06	1.84491449692228e-06	2.51960196222568e-06	1.98743185423406e-06	0.270133942215978	1	0.901661154511435	1	0.91015625	1	0.0299739735865559	0.412362631164228
Ruminococcus sp. SR1/5	0.0186387138269779	0.0161852643853573	0.0243081443886875	0.0366093288307861	0.315378120331681	1	0.112754118946069	0.675440539455781	0.0390625	0.979712701612903	0.25	0.82620320855615
Clostridium hylemonae	5.19384948891049e-05	0.000101696043546233	2.01422368895136e-05	2.48306901266903e-05	0.182316135876507	1	0.496698348091537	0.913992211174924	0.8203125	1	0.91015625	1
Delftia acidovorans	2.97915950391938e-05	2.70306833439301e-05	2.31378412044883e-05	1.9301063753297e-05	0.446967892788326	1	0.182316135876507	0.76745238277746	0.42578125	1	0.203125	0.736188525456523
Prevotella multisaccharivorax	6.23590269727783e-06	1.11159267455987e-06	7.28967617675402e-06	5.68157701266567e-06	0.483807843846636	1	0.0745777667187578	0.675440539455781	0.62406453246517	1	0.446872820710831	0.958914594441991
Xenorhabdus bovienii	1.41084467024651e-07	3.39490110700626e-07	1.78952604870324e-07	1.54185561036998e-07	0.457949346256414	1	0.110287411409707	0.675440539455781	1	1	0.0346105575157073	0.412362631164228
Burkholderia sp. CCGE1001	1.06947469158732e-07	6.88505825272577e-08	1.1369587643751e-07	1.22988870655405e-07	0.898740606765571	1	0.269763592896343	0.823285486443381	0.799846105662473	1	0.674986713970489	1
Burkholderia sp. CCGE1003	9.17009112078335e-08	1.18757207690586e-07	1.15528925204499e-07	1.70962412535002e-07	0.430778376972789	1	0.420282013598414	0.88681846244308	0.672603817441517	1	0.833935414088552	1
Gemella haemolysans	4.03127564625442e-06	3.96931772964855e-06	4.32250053904633e-06	1.38202688431957e-05	0.660720084868692	1	0.719695165515599	0.949936627364869	0.25	1	0.65234375	1
Prevotella nigrescens	2.24613942023998e-06	1.98520605509427e-06	1.83916851201457e-06	2.31331491916852e-06	0.967421261024032	1	0.400181861482171	0.868815128543062	0.25	1	0.726286148878805	1
Prevotella veroralis	6.7745420157472e-06	3.35987045238196e-06	2.89793553828267e-05	2.27745093461704e-05	0.130742184171834	1	0.0657170412832298	0.675440539455781	0.65234375	1	0.932646638965876	1
Ethanoligenens harbinense	1.06167680488858e-05	8.08108020954959e-06	1.42348929608186e-05	1.52991731915766e-05	0.548961874039274	1	0.053475935828877	0.675440539455781	1	1	0.734375	1
Kocuria rhizophila	5.66392959860963e-08	9.22227783825559e-08	1.00116294616063e-07	2.90680107741462e-07	0.439783256922655	1	0.133379951238706	0.716342324325121	0.726286148878805	1	1	1
Methanobacterium sp. SWAN-1	3.11374003324634e-07	3.06230361121807e-07	1.71752740002069e-07	2.27724390581541e-07	1	1	0.295917952819399	0.843471512658955	0.674986713970489	1	1	1
Borrelia duttonii	1.53925249332316e-05	1.33632868560755e-05	1.46639420271685e-05	1.66171884785894e-05	0.400181861482171	1	0.211024269847799	0.773341883030464	0.359375	1	0.30078125	0.868611273364486
Lactobacillus sakei	1.69861454895251e-05	7.0101098589519e-06	2.94137809005967e-06	0.000128575490464517	0.774955307165551	1	0.356232003290827	0.866923976758536	0.25	1	1	1
Anaerococcus hydrogenalis	1.18671329074929e-06	2.18148519195949e-06	2.09623890836967e-06	2.51017996984634e-06	0.934896814773755	1	0.660720084868692	0.944102323103658	0.359375	1	0.42578125	0.939760044642857
Ruminococcus champanellensis	0.00046999966781109	0.000291447015845908	0.00101935119072641	0.000618183467145603	0.277511961722488	1	0.24280672887484	0.795530594924501	0.30078125	1	0.1640625	0.719082446808511
Paenibacillus sp. JDR-2	3.85906363579921e-07	1.37640472065589e-07	2.79890669620507e-07	3.02587146223875e-07	0.842105263157895	1	0.013271558163199	0.675440539455781	1	1	0.0546875	0.474913479433521
Dysgonomonas mossii	4.37984429419574e-07	3.67628030066021e-07	4.33672641807301e-07	6.11337155619644e-08	0.439783256922655	1	1	1	0.589638551626567	1	0.29450739368011	0.868611273364486
Opitutus terrae	2.7063149038653e-07	1.77525033096237e-07	7.88839716565157e-09	2.99729654567294e-08	0.155030354876663	1	1	1	1	1	0.18144920772142	0.736188525456523
Atopobium vaginae	2.05084727833205e-05	1.99172752843533e-05	1.44448380430541e-05	1.00003594804998e-05	0.719695165515599	1	0.400181861482171	0.868815128543062	0.42578125	1	0.42578125	0.939760044642857
Agrobacterium tumefaciens	1.87952678481301e-07	7.29249406079789e-08	9.24498009066003e-08	7.19908729216698e-08	0.176002165100916	1	0.645138188345974	0.944102323103658	0.8203125	1	0.107327557761612	0.643667089337909
Rheinheimera sp. A13L	2.51380245825282e-06	2.58542751773112e-05	1.27772504695083e-07	4.05431342772698e-07	0.339912618217568	1	0.0135076070024853	0.675440539455781	0.833935414088552	1	0.0142661867014469	0.412362631164228
Fusobacterium periodonticum	7.84687699428185e-07	2.19914771261508e-06	8.44332041203943e-07	6.28948067389755e-07	0.967146240554813	1	0.710868802915877	0.949936627364869	0.8203125	1	0.799846105662473	1
Bifidobacterium animalis	0.000187313723931833	0.000316321088756379	0.0036642373731021	2.11318996057081e-05	0.548961874039274	1	0.603780120807985	0.938042432078241	0.30078125	1	0.203125	0.736188525456523
Lactobacillus ultunensis	6.3780952217984e-07	2.79326158317611e-06	3.25165342824718e-06	1.74800440374202e-06	0.224703457826099	1	0.904825824330468	1	0.91015625	1	0.0142661867014469	0.412362631164228
Pantoea sp. At-9b	4.84494472912571e-07	1.41227395664442e-06	0	3.30168240184185e-07	0.0451525908896301	1	0.157768327104365	0.750302807526864	0.371093369522698	1	0.0360316862182336	0.412362631164228
Corynebacterium amycolatum	1.54863270485409e-05	1.21574014635846e-05	1.21200096445265e-05	9.64407220853883e-06	0.904825824330468	1	0.904825824330468	1	0.5703125	1	0.8203125	1
Prevotella disiens	0.000102536822589702	6.82335071809975e-05	5.90411036843337e-05	6.94471268349295e-05	0.660720084868692	1	0.660720084868692	0.944102323103658	0.49609375	1	0.203125	0.736188525456523
Yersinia enterocolitica	1.79999554960937e-05	6.25473756557652e-06	1.26607033195418e-06	4.10608109095678e-07	0.868262921435231	1	0.250909941624571	0.814150487667229	0.362726506485098	1	0.23395283347059	0.826187720484711
Lactobacillus coleohominis	3.95572608954443e-09	1.25784736186825e-05	3.68250492987117e-08	5.82033313996896e-07	0.440575649977576	1	0.204870861671962	0.773341883030464	0.0360316862182336	0.979712701612903	0.00390625	0.40234375
Elusimicrobium minutum	0	0	9.65619533482429e-07	2.73332445378048e-06	0.342781711147911	1	0.399075196548237	0.868815128543062	1	1	NA	NA
Treponema primitia	5.01442454398325e-07	4.79292029092977e-07	4.40823504471042e-07	3.45492218546133e-07	0.603780120807985	1	0.133300136396112	0.716342324325121	0.65234375	1	0.91015625	1
Bacillus weihenstephanensis	9.97520076808009e-08	1.70407319362869e-07	1.17310855666568e-07	1.95627277596683e-07	0.250909941624571	1	0.774955307165551	0.968238501103943	0.09765625	0.979712701612903	0.271898710819648	0.868611273364486
Corynebacterium kroppenstedtii	4.2925026026332e-07	1.45310283560629e-07	8.76274207239087e-08	2.30474995601526e-07	0.702641393589823	1	0.634961725793869	0.944102323103658	0.177529852412153	0.98956308314153	0.833935414088552	1
Clostridium sp. D5	0.000829389552354569	0.000780481589665916	0.000553004644578073	0.00051000235252626	0.133300136396112	1	0.053475935828877	0.675440539455781	0.734375	1	0.42578125	0.939760044642857
Candidatus Arthromitus sp. SFB-rat-Yit	3.48339912165889e-07	2.15833252939012e-07	1.18606242218844e-07	2.46699692010163e-07	1	1	0.517377649865278	0.921841637537648	0.108319380730004	0.98956308314153	0.280712665268496	0.868611273364486
Bifidobacterium breve	0.00140580512694784	0.00162096635081432	0.00120145099938048	0.000968751246840018	0.315378120331681	1	0.603780120807985	0.938042432078241	0.734375	1	1	1
Oscillibacter valericigenes	0.000120057015410948	0.000119753026692752	0.000149157661312842	0.000168684575648579	0.24280672887484	1	0.156400874667129	0.749521114750931	0.8203125	1	0.91015625	1
Campylobacter showae	1.09124493640821e-06	3.41791769751227e-07	5.54861257663841e-09	1.70995946043931e-08	0.276830123485007	1	0.395867499104991	0.868815128543062	0.18144920772142	0.98956308314153	0.855132140584706	1
Candidatus Arthromitus sp. SFB-mouse	6.01476424339913e-07	8.65993908817013e-08	8.00836523139391e-08	1.79020537434531e-07	0.829145477111646	1	0.0274043921167335	0.675440539455781	0.042315274905714	0.979712701612903	0.0590582290905367	0.474913479433521
Haemophilus influenzae	6.02251863989867e-07	5.23472903109019e-07	1.49029489402536e-06	9.77301894892878e-07	0.592345355865233	1	1	1	0.672603817441517	1	0.441208519505878	0.956725842296956
Propionibacterium freudenreichii	2.19501958509169e-05	0.000361598482505984	0.000190576274324482	0.000409244344008577	0.343476943858725	1	0.462236310411186	0.890513640780802	0.8203125	1	0.528612125255688	1
Rahnella aquatilis	1.52895119385052e-06	6.16506326354107e-06	8.25763155262257e-08	2.1659119139537e-07	0.520052768121535	1	0.0926750496499889	0.675440539455781	0.589638551626567	1	0.0360316862182336	0.412362631164228
Klebsiella oxytoca	5.32438622671782e-06	1.63200011321892e-05	5.3814828094051e-07	6.35444312837975e-05	0.967146240554813	1	0.266108683767254	0.823285486443381	0.734375	1	0.0299739735865559	0.412362631164228
Thermoanaerobacterium thermosaccharolyticum	1.6466980531531e-07	2.1399460399806e-07	7.45622156020415e-08	9.07311393479444e-08	0.463124269041701	1	0.379299676485723	0.868815128543062	0.944182513250483	1	0.589638551626567	1
Ruminococcus lactaris	0.00570581183063458	0.00679385858481734	0.00676929981899926	0.00704403784822405	0.968239191149408	1	0.400181861482171	0.868815128543062	1	1	0.5703125	1
Acinetobacter haemolyticus	7.0460154848173e-07	7.47130410242727e-07	1.31604084614399e-08	3.96463361796539e-08	0.330554543864976	1	0.229387515377762	0.795530594924501	1	1	0.787406490666269	1
Pantoea vagans	2.11452295137459e-07	6.93924406780391e-07	2.19623200935737e-06	1.06809897772596e-07	0.825309345893705	1	0.10251599124762	0.675440539455781	0.554113130069446	1	0.0519129649350183	0.474913479433521
Parabacteroides merdae	0.00726474707724945	0.00640291957519408	0.0102964162867356	0.0112763930832022	0.548961874039274	1	0.356232003290827	0.866923976758536	0.8203125	1	0.0546875	0.474913479433521
Prevotella oulorum	5.74976919798381e-07	6.2369630502515e-08	9.78973381349316e-06	9.00269205299359e-06	0.0425094526113234	1	0.0521154482645172	0.675440539455781	1	1	0.422678074170635	0.939760044642857
Streptomyces pristinaespiralis	1.07346207001103e-06	1.06788225229258e-06	8.71533201863782e-07	1.02427446163205e-06	0.315378120331681	1	0.548961874039274	0.921841637537648	0.30078125	1	0.65234375	1
Rhodobacter sphaeroides	2.46164423460592e-08	4.50077174780986e-08	1.56781642007795e-07	3.30568243460036e-07	0.0637305773633874	1	0.0272990926849978	0.675440539455781	0.446872820710831	1	0.855132140584706	1
Bacteroides coprocola	0.00421835276384095	0.00281033996480321	0.0024699372906357	0.00270075180379838	0.842105263157895	1	0.603780120807985	0.938042432078241	0.65234375	1	0.5703125	1
Enhydrobacter aerosaccus	1.14591791675158e-07	1.69952897967255e-07	5.03726636639215e-08	6.3877689881156e-07	0.617151623793628	1	0.900049988161637	1	0.441208519505878	1	0.29450739368011	0.868611273364486
Clostridium symbiosum	0.00216198325096966	0.00230458882965099	0.00198152779803024	0.00151114551468672	0.719695165515599	1	0.133300136396112	0.716342324325121	0.0546875	0.979712701612903	0.42578125	0.939760044642857
Cronobacter turicensis	3.62721943190262e-06	5.20789719083382e-06	2.69212186955941e-07	1.71381025562776e-06	0.769474405750435	1	0.043570597098054	0.675440539455781	0.799846105662473	1	0.07421875	0.543690050004183
Aminomonas paucivorans	9.30660089150718e-08	5.15514704815849e-07	3.99956712990672e-08	3.37788413378211e-08	0.520052768121535	1	0.881991151464675	1	1	1	0.789268026134281	1
Staphylococcus pseudintermedius	2.49059846151885e-06	3.8637764598889e-06	2.69183973149106e-06	2.73368191776228e-06	0.842105263157895	1	0.842105263157895	0.98987090367428	0.49609375	1	0.42578125	0.939760044642857
Aggregatibacter aphrophilus	9.61088780743923e-07	6.05035525614071e-07	1.51407013683661e-06	1.90268680349797e-06	0.269502358156694	1	0.837975916806444	0.98987090367428	0.23395283347059	1	0.49609375	0.982647235576923
Bacteroides sp. 9_1_42FAA	0.0714582600634275	0.076903626225639	0.0416206399477685	0.0442697518666919	0.182316135876507	1	0.094719521964104	0.675440539455781	0.8203125	1	1	1
Xenorhabdus nematophila	7.16582377283528e-08	3.85439655179595e-07	0	6.12226816503749e-08	0.0947256429111904	1	0.0624297476748569	0.675440539455781	0.371093369522698	1	0.0360316862182336	0.412362631164228
Enterococcus gallinarum	5.61430222018242e-05	7.41561072579896e-05	2.9178143090529e-05	3.18550935377073e-05	0.24280672887484	1	0.133300136396112	0.716342324325121	0.8203125	1	0.42578125	0.939760044642857
Clostridium ljungdahlii	1.37021820159597e-07	1.86080792570393e-07	2.27104121025711e-07	2.87001496093106e-07	0.112754118946069	1	0.269502358156694	0.823285486443381	1	1	0.1640625	0.719082446808511
Clostridium sp. HGF2	0.000716375881525358	0.00107082863816779	0.000685605812596104	0.00045115311605394	0.719695165515599	1	0.356232003290827	0.866923976758536	0.203125	0.98956308314153	0.203125	0.736188525456523
Staphylococcus epidermidis	2.13209936331263e-06	4.60679579452705e-06	2.46881158257484e-07	2.97279789966442e-07	1	1	0.177147809821396	0.76745238277746	0.944182513250483	1	0.0142661867014469	0.412362631164228
Coriobacterium glomerans	2.76551096544381e-06	4.12336935614891e-06	4.57352897799957e-06	5.44571386063185e-06	0.094719521964104	1	0.603780120807985	0.938042432078241	1	1	0.02734375	0.412362631164228
Eubacterium limosum	0.000186605285962715	0.000280914656345613	0.000159444623347296	0.000163822789279563	0.496698348091537	1	0.968239191149408	1	0.91015625	1	1	1
Streptomyces ghanaensis	1.67223599153369e-07	3.11020769305019e-07	3.92453619733091e-08	5.18320053634102e-08	0.963752881847805	1	0.171190318995659	0.76745238277746	0.932646638965876	1	0.0800579199844347	0.543690050004183
Holdemania filiformis	0.00136260229360602	0.0012509599600046	0.00143467978121962	0.00174858541510664	0.660720084868692	1	0.211024269847799	0.773341883030464	0.30078125	1	0.42578125	0.939760044642857
Capnocytophaga gingivalis	2.02112022957416e-06	4.27811804475239e-06	6.24372889544875e-07	4.41346785365713e-07	0.660720084868692	1	0.315378120331681	0.843471512658955	1	1	0.02734375	0.412362631164228
Bacteroidetes oral taxon 274	5.76609769729517e-07	4.02135373799552e-07	4.15321920613994e-07	4.774633461424e-07	0.904825824330468	1	0.356232003290827	0.866923976758536	0.25	1	0.359375	0.939760044642857
Bacteroides salanitronis	0.000820141447543801	0.000605937648812336	0.000267888396882996	0.000296192384330622	0.094719521964104	1	0.24280672887484	0.795530594924501	0.65234375	1	0.30078125	0.868611273364486
Subdoligranulum variabile	0.00281952045947958	0.00297709972408299	0.00296171402939703	0.00263830526202497	0.842105263157895	1	0.968239191149408	1	0.49609375	1	0.42578125	0.939760044642857
Acidovorax sp. JS42	1.86508833162587e-07	1.71643500622191e-07	1.32463064446676e-07	1.00816705569207e-07	0.594964044579055	1	0.594964044579055	0.938042432078241	0.8203125	1	1	1
Thermosinus carboxydivorans	2.82414703298217e-07	2.83314874159683e-07	4.84955586195928e-07	3.71592395505895e-07	0.252790847510407	1	0.356232003290827	0.866923976758536	0.8203125	1	0.91015625	1
Prevotella buccalis	0.000180740559415754	0.000121753855524173	0.000122899265051834	0.000175116568002124	0.780185758513932	1	0.719695165515599	0.949936627364869	0.359375	1	0.5703125	1
Collinsella aerofaciens	0.0122539934418244	0.0190404981721165	0.020264341013177	0.0277790011524276	0.211024269847799	1	0.719695165515599	0.949936627364869	0.8203125	1	0.07421875	0.543690050004183
Desulfovibrio piger	0.0016390477401	0.000690072722197785	0.00106611278069037	0.00130075313182823	1	1	0.307221909374989	0.843471512658955	0.734375	1	0.944182513250483	1
Streptococcus equinus	1.56354621979884e-06	1.00163811422383e-06	1.26904313656044e-06	2.86608821482537e-06	0.603780120807985	1	0.400181861482171	0.868815128543062	0.65234375	1	0.5703125	1
Brevibacillus laterosporus	1.16420818199998e-07	1.5295287096235e-07	8.98192180590282e-08	9.364219716582e-08	0.706326254899917	1	0.966605467644993	1	0.932646638965876	1	1	1
Halanaerobium hydrogeniformans	2.3022968401835e-06	1.38317389561462e-06	2.67495488296541e-06	3.86768072032299e-06	1	1	0.102319787351253	0.675440539455781	0.62406453246517	1	0.25	0.82620320855615
Staphylococcus haemolyticus	9.59812921483553e-07	2.17256536650129e-06	9.03537764041714e-07	6.89857326582731e-07	0.250909941624571	1	0.0850309364570496	0.675440539455781	0.833634883024682	1	0.65234375	1
Streptococcus salivarius	0.000989848957487869	0.00104019787867979	0.00092984683405515	0.000959400219494245	0.719695165515599	1	0.548961874039274	0.921841637537648	0.5703125	1	1	1
Bacillus sp. B14905	1.77944932519333e-07	1.28980080728636e-07	1.10988902084932e-07	1.9392454729188e-07	1	1	0.538504478145067	0.921841637537648	0.42578125	1	0.25	0.82620320855615
Lactococcus garvieae	3.10026552323114e-06	5.5158759525094e-07	9.94638521400483e-07	4.57996619908494e-06	0.967291852398482	1	0.713182911389298	0.949936627364869	0.203125	0.98956308314153	0.91015625	1
Sporosarcina newyorkensis	7.36429363286329e-07	3.76676230917216e-07	4.06954891718138e-07	4.60965724997424e-07	0.414011337165912	1	0.904825824330468	1	0.8203125	1	0.07421875	0.543690050004183
Streptococcus agalactiae	1.89001571598009e-06	1.84223915023641e-06	6.40224604481943e-06	6.01067798053102e-06	0.277511961722488	1	0.133300136396112	0.716342324325121	0.734375	1	0.8203125	1
Acidaminococcus fermentans	3.92793175761823e-06	3.76931000506022e-06	4.09143541009492e-05	4.19725914441984e-05	0.0150956699809426	1	0.00368826713074379	0.675440539455781	0.42578125	1	0.833935414088552	1
Porphyromonas endodontalis	1.21367669835644e-06	7.16284152700432e-07	2.06984556841253e-06	2.33539885751029e-06	0.904825824330468	1	0.211024269847799	0.773341883030464	0.01171875	0.979712701612903	0.0800579199844347	0.543690050004183
Lactobacillus acidophilus	3.78607034545402e-05	0.000356664997671258	3.88149629557522e-07	3.42376949188728e-06	0.967378295632177	1	0.094719521964104	0.675440539455781	0.01953125	0.979712701612903	0.09765625	0.615832270408163
Prevotella sp. oral taxon 299	5.35573661229754e-07	2.60791051296804e-07	3.81223908568198e-06	4.51138906016379e-06	0.146690285721774	1	0.176002165100916	0.76745238277746	0.446872820710831	1	0.672603817441517	1
Filifactor alocis	1.51727479406943e-06	1.81377075680378e-06	2.24095582984158e-06	2.70559212293803e-06	0.780185758513932	1	0.842105263157895	0.98987090367428	0.91015625	1	0.734375	1
Acinetobacter lwoffii	2.52113551804576e-07	1.56319350394708e-07	1.59522084662976e-07	1.58747931458329e-07	0.836838859323868	1	0.901661154511435	1	0.944182513250483	1	0.91015625	1
Dermacoccus sp. Ellin185	1.02187027383102e-05	3.44857548749438e-05	6.89912832520649e-07	4.80621592761824e-07	0.650501966611641	1	0.0128470901754411	0.675440539455781	0.362726506485098	1	0.058707408431205	0.474913479433521
Pantoea sp. aB	8.20099142674531e-08	6.88433347988642e-07	1.30241275218374e-07	1.99292391113768e-07	0.151294595697497	1	0.243894612569149	0.795530594924501	1	1	0.0346105575157073	0.412362631164228
Clostridium scindens	0.000865591392019402	0.00159536166645183	0.000628297649272144	0.000603830778140606	0.968239191149408	1	0.24280672887484	0.795530594924501	0.5703125	1	0.12890625	0.675119173728814
Prevotella timonensis	4.0612899832639e-05	4.31801115173481e-05	3.56840050986236e-05	0.000287122101207962	0.719695165515599	1	1	1	1	1	0.12890625	0.675119173728814
Thermincola potens	3.53595102524979e-07	1.16963583575529e-07	3.10788994775113e-07	3.27881291472477e-07	0.627259915165765	1	0.043570597098054	0.675440539455781	0.23395283347059	1	0.787406490666269	1
[Clostridium] sticklandii	5.4390204850622e-06	6.61718463200889e-06	4.3381125623754e-06	3.82668834872428e-06	0.603780120807985	1	0.660720084868692	0.944102323103658	0.734375	1	0.65234375	1
Dickeya dadantii	3.0408716268176e-06	2.91419187716226e-06	2.28551264964094e-07	5.85174395050418e-07	0.389179383027945	1	0.0194241567361723	0.675440539455781	0.726286148878805	1	0.203125	0.736188525456523
Peptostreptococcus stomatis	1.24026404017164e-05	8.47892572592837e-05	5.72989988308384e-06	6.75124485720381e-06	0.842105263157895	1	0.904825824330468	1	0.8203125	1	0.42578125	0.939760044642857
Ruminococcus albus	0.000504565141937609	0.000103974398442816	0.000555176090230908	0.000388650591439211	0.968239191149408	1	0.0172118902769058	0.675440539455781	0.203125	0.98956308314153	0.0078125	0.412362631164228
Dyadobacter fermentans	8.24273518558332e-07	4.03986184988306e-07	4.64301445003089e-07	9.5362210471689e-07	0.346898227641747	1	0.0652536318170993	0.675440539455781	0.09765625	0.979712701612903	0.62406453246517	1
Lactobacillus iners	2.70178566505554e-07	1.35188609003867e-07	1.05566293397335e-07	9.08066254153707e-08	0.896978963166267	1	0.289389037821302	0.843471512658955	0.0934924836898357	0.979712701612903	0.799846105662473	1
Lactobacillus brevis	3.25990122428486e-06	9.8352646368319e-06	1.00114419082487e-06	3.64494801813089e-06	0.603780120807985	1	0.780185758513932	0.968238501103943	0.07421875	0.979712701612903	0.12890625	0.675119173728814
Bacteroides helcogenes	0.0001150970415779	0.000128060889226053	0.000149732626747827	0.000152625171410334	0.780185758513932	1	0.842105263157895	0.98987090367428	0.65234375	1	0.359375	0.939760044642857
Peptoniphilus sp. oral taxon 375	3.27246626245803e-05	3.96728172110488e-05	3.18046589661783e-05	3.3171456879591e-05	0.780185758513932	1	0.660720084868692	0.944102323103658	0.8203125	1	0.42578125	0.939760044642857
Prevotella bivia	0.000283284170373971	0.000220697505209217	0.000220809923089563	0.000196023351586854	0.780185758513932	1	0.660720084868692	0.944102323103658	0.8203125	1	0.734375	1
Olsenella uli	8.16007151297278e-06	9.28996238649748e-06	2.13914867487201e-05	2.00384845212971e-05	0.0788932429799303	1	0.277511961722488	0.823285486443381	0.65234375	1	0.49609375	0.982647235576923
Alkaliphilus oremlandii	8.95043965889162e-07	1.01084010783083e-06	8.4758428582704e-07	9.24338074943935e-07	0.548961874039274	1	0.277511961722488	0.823285486443381	0.734375	1	0.49609375	0.982647235576923
Tannerella forsythia	8.77556068683202e-05	7.20443590507293e-05	3.55170384129106e-05	6.51569531502274e-05	0.446967892788326	1	0.780185758513932	0.968238501103943	0.0390625	0.979712701612903	1	1
Listeria seeligeri	1.51516094385614e-06	6.08491587562502e-07	1.48257504882182e-06	5.47602431848789e-06	0.483807843846636	1	0.904825824330468	1	0.726286148878805	1	0.5703125	1
Granulicatella adiacens	7.37098355471368e-06	9.47830244482174e-06	7.68005052821091e-06	1.42614057788159e-05	0.660720084868692	1	0.842105263157895	0.98987090367428	0.65234375	1	0.734375	1
Streptococcus downei	4.75103149153196e-07	5.49340737622111e-07	2.47453452781731e-06	1.08325102327002e-05	0.567458527195413	1	0.326974615026912	0.855904139335151	0.734375	1	0.91015625	1
Listeria grayi	2.11541475090622e-07	1.92106557286658e-07	2.20877734057397e-07	4.734850201634e-07	0.965574364759781	1	0.891557255490252	1	0.589638551626567	1	0.799846105662473	1
Blautia hansenii	0.000927792625390865	0.00115681779962227	0.000949622810044149	0.000950385694154427	0.842105263157895	1	0.400181861482171	0.868815128543062	0.65234375	1	0.91015625	1
Anaerococcus prevotii	7.50527698199487e-07	8.58126990584335e-07	1.15243145562492e-06	1.2709438321636e-06	0.0652536318170993	1	0.682959873303256	0.949936627364869	0.49609375	1	0.65234375	1
Alistipes sp. HGB5	0.0160352758848558	0.0213558338891813	0.0106835077949952	0.014029168445532	0.277511961722488	1	0.400181861482171	0.868815128543062	0.359375	1	0.49609375	0.982647235576923
Bacillus sp. BT1B_CT2	1.20815260636007e-07	8.01233199770778e-07	1.11305225480184e-07	2.20023842189928e-08	0.339912618217568	1	0.752004892594501	0.968238501103943	0.0591720678258594	0.979712701612903	0.789268026134281	1
Raphidiopsis brookii	4.1771192874041e-08	1.56572701121951e-06	7.3467676690389e-08	1.00956796002798e-07	0.963752881847805	1	0.224703457826099	0.795530594924501	0.833935414088552	1	0.107327557761612	0.643667089337909
Melissococcus plutonius	2.11271231630446e-07	4.11251906316111e-08	6.37783190918838e-08	9.85624770461976e-08	0.702641393589823	1	0.0860689718486455	0.675440539455781	0.441208519505878	1	0.554113130069446	1
Streptomyces albus	5.66540523746801e-06	5.37643236023982e-06	5.44835782995414e-06	6.06846500943341e-06	0.968239191149408	1	0.356232003290827	0.866923976758536	0.5703125	1	0.42578125	0.939760044642857
Alistipes shahii	0.0162362280607984	0.0141852327676832	0.0080515568637361	0.00929646534063448	1	1	0.780185758513932	0.968238501103943	0.5703125	1	1	1
Streptococcus anginosus	2.08289554326637e-05	0.000145533786526427	7.21570696199467e-05	6.73906970227681e-05	1	1	0.968239191149408	1	0.42578125	1	1	1
Erysipelothrix rhusiopathiae	1.2950804087565e-07	8.45091745145835e-08	1.70743627119431e-07	1.24524793029947e-07	0.243894612569149	1	0.678388358967988	0.949936627364869	0.5703125	1	0.674986713970489	1
Bifidobacterium pseudocatenulatum	0.00937900697389996	0.011665095822536	0.00278729397218168	0.00398808152228144	0.780185758513932	1	0.660720084868692	0.944102323103658	0.30078125	1	0.91015625	1
Deferribacter desulfuricans	3.69329021267344e-07	2.87371320431559e-07	5.15989819583159e-07	7.45543000611334e-07	0.366997595988703	1	0.0241158244435914	0.675440539455781	0.30078125	1	0.352542137499713	0.939760044642857
Prevotella oris	3.03145667585566e-05	1.61994216846386e-05	2.03943289012857e-05	1.39393957062993e-05	0.277511961722488	1	0.315378120331681	0.843471512658955	1	1	0.65234375	1
Neisseria cinerea	1.12063646214698e-05	1.16713316532582e-05	3.68613231281729e-06	4.28028728619371e-06	0.0434735543094676	1	0.0652536318170993	0.675440539455781	0.42578125	1	1	1
Porphyromonas asaccharolytica	0.000201601718768569	0.0001132132335498	3.98374477307735e-05	5.27507132079022e-05	0.0349866851414839	1	0.0434735543094676	0.675440539455781	0.5703125	1	0.91015625	1
Streptococcus mutans	2.19151990244036e-05	2.42294835603352e-05	2.20572251684033e-05	5.60466724688762e-05	0.211024269847799	1	0.719695165515599	0.949936627364869	0.734375	1	0.8203125	1
Lactobacillus buchneri	2.34214427329744e-06	1.03540595265064e-06	7.26532461965118e-07	1.27953591735864e-06	0.719695165515599	1	0.24280672887484	0.795530594924501	0.359375	1	0.5703125	1
Pseudomonas amygdali	1.11535714756511e-06	3.89347029781704e-06	5.34733143951478e-08	6.58653859719346e-08	0.299411159029159	1	0.0176073145962082	0.675440539455781	0.855132140584706	1	0.0346105575157073	0.412362631164228
Oribacterium sinus	6.7484574589697e-06	1.20310274134828e-05	1.0622749295329e-05	1.33625462390375e-05	0.780185758513932	1	1	1	0.49609375	1	0.42578125	0.939760044642857
Clostridium butyricum	6.28307953123209e-06	7.89096232313923e-06	6.62761375735496e-06	5.15304239337555e-06	0.462236310411186	1	0.24280672887484	0.795530594924501	1	1	0.65234375	1
Algoriphagus sp. PR1	3.8526527773318e-07	2.55707852755396e-07	3.94419858282578e-08	6.74780178548185e-08	0.562983207694953	1	0.938959222325739	1	1	1	1	1
Escherichia albertii	0.000657028887220717	0.00109391857812841	4.01332554142017e-05	2.08653784178502e-05	0.968239191149408	1	0.0279287276191301	0.675440539455781	0.49609375	1	0.02734375	0.412362631164228
Pseudogulbenkiania sp. NH8B	6.01707676403811e-07	5.11581490452542e-07	2.44572601499896e-07	2.52274041822863e-07	0.234955809796548	1	0.288945861746283	0.843471512658955	0.855132140584706	1	0.932646638965876	1
Paludibacter propionicigenes	2.52485701503783e-06	1.68882419910847e-06	1.78152138120652e-06	2.06424588517493e-06	0.603780120807985	1	0.842105263157895	0.98987090367428	0.30078125	1	0.726286148878805	1

## Sheet: Supplementary Table 3
Supplementary Table 3. Differential analysis of microbial species between the GR and PR groups or between the two time points, performed by DESeq2.The taxonomic profiles were calculated using the MEDUSA pipeline.
Species	GR vs PR at 0M			GR vs PR at 12M			12M vs 0M in GR			12M vs 0M in PR
	log2FoldChange	pvalue	padj	log2FoldChange	pvalue	padj	log2FoldChange	pvalue	padj	log2FoldChange	pvalue	padj
Haemophilus haemolyticus	-1.36264702726477	0.177919601913073	0.552545347556126	0.938950249072105	0.351747879814921	0.602552318342094	1.87869193628491	0.0631210028389922	0.682437700113651	-0.422905340051965	0.675070773075953	0.996724909008197
Coprococcus catus	0.475594955583891	0.0686179667305718	0.336362582012607	0.407372911339013	0.118825361314473	0.326470290744537	-0.076785187110549	0.768764691816777	0.997153621883122	-0.00856314286567195	0.973845327300129	0.996724909008197
Actinomyces urogenitalis	-1.92234143612372	0.0234192599961927	0.216844999964747	-1.30930558003263	0.11542746370817	0.32107409445261	1.30789798748563	0.124364121206595	0.909274914280994	0.694862131394539	0.401734574599265	0.996724909008197
Turicibacter sanguinis	1.2769905125021	0.387594548503025	0.776237482879118	3.89226496406641	0.00845672435880898	0.075440227958205	0.780257686931414	0.597557329612861	0.997153621883122	-1.8350167646329	0.21444320768054	0.856622321713081
Desulfotomaculum acetoxidans	0.540535406679235	0.545198796698753	0.881790474511603	0.445463648195815	0.617827094777458	0.789685709070148	-0.0371420343612995	0.966748626950579	0.997153621883122	0.0579297241221207	0.948411465848508	0.996724909008197
Paenibacillus terrae	-1.0060827013671	0.338781674181294	NA	-0.428358412163273	0.672795798602585	NA	0.750467304812855	0.478356554244739	0.997153621883122	0.172743015609029	0.863824764726486	0.996724909008197
Mesoplasma florum	0.365550154049274	0.557892049513686	0.882740584673554	-0.453623388857354	0.430365482293256	0.673793875986499	0.408470428240507	0.496523637590839	0.997153621883122	1.22764397114713	0.040530384974198	0.402459612199931
Exiguobacterium sibiricum	0.0495183169955354	0.963910933398149	NA	0.453951878531091	0.657265275038945	NA	0.783288109798039	0.456744931525484	0.997153621883122	0.378854548262483	0.722340098264294	NA
Anaerococcus lactolyticus	1.20974799120861	0.121532337725908	0.434044063306815	0.69997105201124	0.366282118170061	0.617702248063796	0.72607646101682	0.348928958743261	0.997153621883122	1.23585340021419	0.113514287168546	0.643633530758664
Gordonia bronchialis	1.58740094612471	0.51579355713911	NA	1.64004365485989	0.489080956475573	NA	1.65117435013236	0.487351957981084	0.997153621883122	1.59853164139718	0.511740234512492	NA
Rhizobium etli	0.797887693374775	0.741041456020212	NA	-0.444886173831429	0.85781399231096	NA	-1.69786613623539	0.487012323469025	0.997153621883122	-0.455092269029189	0.852954771129824	NA
Pseudoramibacter alactolyticus	0.122415604350814	0.799478903658616	0.941196922590738	-0.405689664158549	0.395659663201734	0.640465809329897	0.256321288059614	0.593680398122352	0.997153621883122	0.784426556568976	0.101566596835131	0.620207615670175
Bordetella avium	1.53124485210511	0.323381561482116	NA	-1.90272953183588	0.228984754504249	NA	-2.30516927354192	0.142638895094677	0.909274914280994	1.12880511039907	0.469316960944724	NA
Peptoniphilus sp. oral taxon 386	-0.681877236960097	0.388684835339467	0.776237482879118	-0.95021834292874	0.222132174468997	0.471545651873694	0.480368797771013	0.544706394384846	0.997153621883122	0.748709903739656	0.334778069118303	0.952182849854068
Brucella pinnipedialis	0.454410165026758	0.732243534689513	NA	-1.70351184096215	0.177020910883468	NA	-1.01686612286556	0.444141852655172	NA	1.14105588312335	0.365569421409927	NA
[Ruminococcus] obeum	0.108745006788211	0.768983294370164	0.929552217067871	-0.44678016948216	0.227551311635365	0.478847107963116	-0.290544204906537	0.432618385526352	0.997153621883122	0.264980971363833	0.474190958829881	0.996724909008197
Thermoanaerobacterium xylanolyticum	-1.27261672105441	0.24158897711641	NA	0.673244130373212	0.516872821375455	NA	1.27542140429154	0.240751537825005	0.997153621883122	-0.67043944713608	0.518427437303751	NA
Corynebacterium glucuronolyticum	0.0360054079424175	0.949030215308673	0.976747530252677	-0.0282422018060558	0.960029074178845	0.980282852115107	-0.385411981894404	0.493935109977024	0.997153621883122	-0.321164372145931	0.568615950350854	0.996724909008197
Bacillus cellulosilyticus	4.54197505211218	0.0164175059546967	NA	1.65406622481487	0.364820452351402	NA	-0.302124091362264	0.866240326941228	0.997153621883122	2.58578473593504	0.178688342008495	0.81562581916781
[Ruminococcus] gnavus	-0.961407358806827	0.0394538043951313	0.259564502599548	-1.81282921057702	0.000103062505026033	0.00479070153176416	-0.078930487752845	0.865738358762065	0.997153621883122	0.772491364017349	0.0979696382781206	0.611916709644479
Prevotella ruminicola	1.69817999403114	0.196292831358248	0.575891555986959	3.33216001493282	0.0119252799255459	0.0978277200671901	-0.231644543968121	0.859810583447199	0.997153621883122	-1.8656245648698	0.160021125735506	0.76755895903641
Megasphaera genomosp. type_1	0.749800939007299	0.098890813727161	0.394261319048279	0.731234342040388	0.107594085694117	0.313708057084053	-0.442956576079056	0.329572019032537	0.997153621883122	-0.424389979112144	0.350395588245378	0.962737392946039
Odoribacter splanchnicus	-0.177105725401645	0.717521246418467	0.925047666899766	0.191908055014633	0.695050606587264	0.851656945793002	0.170805768353559	0.727160981654818	0.997153621883122	-0.198208012062719	0.685566197892232	0.996724909008197
Enterobacter cancerogenus	-3.87904416923	0.0191531757158138	0.191531757158138	-1.47220291978147	0.361034005949417	0.61098062545286	3.39074149999804	0.040738944923142	0.53997619725401	0.983900250549521	0.541262531671439	0.996724909008197
Cytophaga hutchinsonii	-0.470158344197871	0.730570520066445	0.925047666899766	1.38375743989052	0.311751000395239	0.56749825831655	0.851670837970753	0.53208922280785	0.997153621883122	-1.00224494611764	0.464486266064193	0.996724909008197
Cellulosilyticum lentocellum	-0.726519214096179	0.324632152282641	0.708803825944631	1.24924942472027	0.0911012237700998	0.286318131848885	0.706588558925447	0.338125800959941	0.997153621883122	-1.269180079891	0.0860286178446087	0.583041563315741
Eubacterium ventriosum	-0.344084311036229	0.531935786839288	0.881790474511603	-1.01609448036581	0.0649196924486709	0.250683222472668	0.00669703400902969	0.990293475105958	0.997153621883122	0.67870720333861	0.217604338200427	0.856622321713081
Neisseria sicca	-1.33651333293776	0.16028943059279	NA	0.438062881302108	0.66025743724269	NA	0.21511879029528	0.828047292976669	0.997153621883122	-1.55945742394458	0.103679549295768	0.620207615670175
Enterobacter aerogenes	-3.59480490658327	0.0216980563113843	0.208635156840234	-2.72111809645987	0.0765035089067518	0.264257202252676	4.03976616303404	0.00986033429335355	0.298634024794318	3.16607935291064	0.0393768499294409	0.397987447501134
Christensenella minuta	0.20026236449977	0.531522546957895	0.881790474511603	0.0775239490251197	0.808615826500253	0.914416028098417	0.0213885180139968	0.946720961470268	0.997153621883122	0.144126933488647	0.652494327269987	0.996724909008197
Bacillus sp. NRRL B-14911	-0.918744229601175	0.346483730263842	NA	-1.22291929670096	0.168681109100257	NA	1.08880174861119	0.262290772782884	0.997153621883122	1.39297681571098	0.118994780089264	0.643633530758664
Streptococcus pseudopneumoniae	0.842055935351261	0.192015534597771	0.575891555986959	1.2738230753607	0.0484316296264972	0.209471296439218	0.245600850510139	0.703191053677551	0.997153621883122	-0.186166289499295	0.77330236038056	0.996724909008197
Lactobacillus ruminis	-0.195064745221702	0.604287691470597	0.911181540179235	-0.476837663746961	0.205195485127838	0.446923791153943	-0.135415097749496	0.719044907599759	0.997153621883122	0.146357820775764	0.697359937566217	0.996724909008197
Owenweeksia hongkongensis	-0.215445019825145	0.921045414920223	NA	0.0262009698582804	0.990381481031616	NA	0.223252537701887	0.918184695012581	NA	-0.018393451981539	0.993248355180444	NA
Caldalkalibacillus thermarum	-0.636755174859611	0.793132924118602	NA	-2.22366334479419	0.356702018237287	NA	-1.01080550090038	0.681564745721249	0.997153621883122	0.576102669034195	0.808464813991816	NA
Collimonas fungivorans	0.0435132820787206	0.971410512896477	NA	-0.455153139745101	0.705036087719121	NA	-0.19853770509477	0.871354818894355	0.997153621883122	0.300128716729052	0.800927754973079	NA
Atopobium parvulum	0.624512340741652	0.316699146712786	0.703775881583968	0.37164966713516	0.551231640633304	0.766052393257011	-0.163510067490326	0.7930417298879	0.997153621883122	0.0893526061161669	0.886167251146368	0.996724909008197
Alistipes putredinis	-0.571573061878561	0.491801118324654	0.868906569478186	-0.170172624393383	0.837828968259932	0.932191135274445	0.407586975492864	0.623981158868271	0.997153621883122	0.00618653800768579	0.994063215207883	0.996724909008197
Lactobacillus oris	4.6954651614027	2.01592246412729e-05	0.00213303818651268	-0.753893560428086	0.467039635814803	0.695529796105737	2.66795467699657	0.0102412217007654	0.298634024794318	8.11731339882735	1.51386841196448e-13	4.28424760585948e-11
Alicyclobacillus acidocaldarius	1.12297073717301	0.304627971423466	NA	0.790240745500775	0.482467823065296	NA	-0.343325510710591	0.738555601992784	0.997153621883122	-0.010595519038354	0.992866693808122	NA
Aggregatibacter segnis	1.45353049256178	0.177407366409211	0.552545347556126	1.31350247475882	0.224418085692279	0.474315954039577	-0.579787699306783	0.589511467499804	0.997153621883122	-0.439759681503818	0.685044435604477	0.996724909008197
Burkholderia mallei	-1.36758370251142	0.239837723781462	NA	0.173319967544033	0.867902100632181	NA	1.73288470794698	0.128148650720396	0.909274914280994	0.191981037891526	0.857452357148217	NA
Kytococcus sedentarius	-2.67630792353134	0.208253661051992	NA	2.58970415517394	0.219675455322929	NA	3.42795190879845	0.104230867237328	0.825916328434911	-1.83806016990683	0.387454142426667	NA
Eubacterium hallii	0.867741280453372	0.056165332861323	0.308600730007269	0.378504197203079	0.404831181176102	0.648802290361699	0.115177747775546	0.799892000151832	0.997153621883122	0.604414831025839	0.183447853321883	0.824059404604649
Leptothrix cholodnii	2.50459550489087	0.117690426307358	NA	0.974246374336932	0.52657666182679	NA	-0.278931447502394	0.853168663860501	0.997153621883122	1.25141768305155	0.442765368043539	NA
Arcobacter sp. L	2.26498004297172	0.288109581334726	NA	-0.541287347876848	0.804705036676279	NA	-2.24759259499744	0.291829304532423	NA	0.558674795851134	0.798563492483652	NA
Dechloromonas aromatica	-1.39542053347534	0.324889849133915	NA	1.98892656100047	0.138575259032856	NA	2.83161435716602	0.0350975134597611	0.52700935835908	-0.552732737309782	0.69639966165113	NA
Neisseria lactamica	0.830845711741989	0.586421600488095	NA	-2.137701941009	0.182659086857679	NA	-2.78130236884866	0.0790968407610187	0.739251242497213	0.187245283902323	0.903733262819344	NA
Streptococcus ictaluri	0.214630079538339	0.801899778047308	0.941196922590738	1.89442905964111	0.0233483381734607	0.141257445949437	1.87183066813474	0.025332138621187	0.484792366937497	0.192031688031975	0.822065129874055	0.996724909008197
Bacteroides uniformis	-0.24366702695632	0.700027975272649	0.925047666899766	-0.318681313244062	0.614335910247055	0.789685709070148	-0.159794769705041	0.800527100314414	0.997153621883122	-0.0847804834172994	0.893360147845607	0.996724909008197
Staphylococcus hominis	-1.33808721917401	0.135690805298259	NA	1.23071394302157	0.161137741615312	NA	1.46976043052146	0.100479249511849	0.823026661731883	-1.09904073167411	0.211875216204158	0.856622321713081
Vibrio tubiashii	-1.73163915968511	0.337494716417536	NA	-2.39771760898113	0.188271097387794	NA	-0.494874054850457	0.792756744765544	0.997153621883122	0.17120439444556	0.921687163134701	NA
Lactobacillus crispatus	0.616125687112128	0.588701851781878	0.899667323605577	-2.35110817767294	0.0170542292593196	0.11464231890987	3.2761663382624	0.00190139610256425	0.0990084113406672	6.24340020304747	6.42003101354036e-09	6.0562292561064e-07
Clostridium tetani	-0.56514730019621	0.571379793446459	0.895579613552443	0.725592130263053	0.468549862901402	0.69563844676159	0.468592933958335	0.639139648537773	0.997153621883122	-0.822146496500928	0.411065946550077	0.996724909008197
Shewanella sp. AUnknown-3	-0.215447691105495	0.916766328707907	NA	0.839990872794385	0.679057596480928	NA	1.35256735756557	0.50537388567942	NA	0.297128793665694	0.885370608944186	NA
Citrobacter youngae	-0.608859169653073	0.6502614391772	0.920021130486719	-3.03541047103598	0.0225203740915383	0.137972924813981	0.84555868459316	0.528600569706609	0.997153621883122	3.27210998597607	0.0139919371396709	0.197985910526344
Campylobacter coli	-0.922033108173473	0.0265308066878841	0.221774226438013	-1.01085793384652	0.0150103346751901	0.106838264452824	0.0223164715349913	0.957184677146072	0.997153621883122	0.111141297208043	0.789136319193054	0.996724909008197
Pasteurella multocida	0.466866303640721	0.70499169895592	0.925047666899766	-0.426749228832906	0.728472678971233	0.866469378319513	-0.359065414686211	0.770650756438541	0.997153621883122	0.534550117787416	0.664050218754812	0.996724909008197
Bifidobacterium bifidum	-0.446499186887299	0.536598726285515	0.881790474511603	0.785165160070169	0.277179771423132	0.532361148288872	0.48784097251397	0.499559750656566	0.997153621883122	-0.743823374443498	0.303264101876293	0.937120693782862
Acetivibrio cellulolyticus	0.40310071030829	0.338856858033272	0.730294952657914	0.3629719447195	0.387652543383244	0.63386429391044	0.0253864704753784	0.951651151558634	0.997153621883122	0.0655152360641691	0.876894354875517	0.996724909008197
Acinetobacter baumannii	-2.23374766176663	0.0922437657785461	0.384349024077275	-3.41951541218039	0.0127835586160509	0.0999092099479724	-1.41692653961549	0.310569010899198	0.997153621883122	-0.231158789201729	0.859032753447369	0.996724909008197
Borrelia burgdorferi	0.0824609530889214	0.962141922645186	NA	1.752636303492	0.326527795410364	NA	0.231399001621579	0.893268736898272	0.997153621883122	-1.4387763487815	0.423717845996863	NA
Aerococcus urinae	0.711787888881516	0.399657523421056	NA	1.37302340462032	0.0933315852896703	NA	0.640042469098033	0.409809910456057	0.997153621883122	-0.0211930466407736	0.980863936597496	NA
Mycoplasma mycoides	0.464084903986039	0.544355233838214	NA	0.772662365288425	0.284315241000243	NA	0.523173812862973	0.463411089572208	0.997153621883122	0.214596351560588	0.781339832356855	0.996724909008197
Clostridium sp. BNL1100	0.130298554310179	0.771231087378486	0.929552217067871	0.888183612526318	0.0484726966966785	0.209471296439218	0.220894919035961	0.620764205429015	0.997153621883122	-0.536990139180178	0.234584053892127	0.862172561707427
Taylorella equigenitalis	0.348947297659102	0.77252172224956	NA	1.84497400045318	0.15525380897716	NA	0.15348728977292	0.896795173554731	0.997153621883122	-1.34253941302116	0.309079733021821	NA
Bacillus coahuilensis	0.691785099849177	0.577917281702292	0.899667323605577	-5.78849022263768	2.0979884850064e-06	0.000203085285348619	0.431842053939751	0.726185982088581	0.997153621883122	6.9121173764266	1.93842718712228e-08	1.56735683987315e-06
Lactobacillus delbrueckii	-1.45498154011539	0.301508108790199	0.685245701795906	0.0424999578074486	0.975920448723128	0.992322473071416	1.69526460200744	0.228651106194724	0.997153621883122	0.197783104084596	0.888291542631476	0.996724909008197
Streptococcus infantis	-0.200463433192573	0.730111418879047	0.925047666899766	0.86185383412922	0.137967825381912	0.358921811933952	0.969977487658086	0.0950350230377151	0.796327951660854	-0.0923397796637066	0.87373540600954	0.996724909008197
Shewanella benthica	0.264779887894901	0.897372264271134	NA	0.120247153011799	0.955100777079873	NA	-1.25246134124584	0.548987352857987	0.997153621883122	-1.10792860636274	0.597689990469036	NA
Prevotella sp. oral taxon 472	2.13761721863729	0.110980711721588	0.42297455619794	4.6316075409536	0.000609221948516896	0.0147431711541089	1.06796199437611	0.423876176141738	0.997153621883122	-1.42602832794021	0.293329180892216	0.93634904793649
Tetragenococcus halophilus	-1.1337582361698	0.207695419051005	0.590043804122175	2.2102856726169	0.0139391647942472	0.103994786115258	1.94350277237718	0.0303729592260731	0.52700935835908	-1.40054113640952	0.120148996896974	0.643633530758664
Clostridium sp. SS2/1	-0.0226587928780256	0.971510187299272	0.979344946874266	0.802493745460576	0.205917366585391	0.446923791153943	0.173618375223697	0.784351119654378	0.997153621883122	-0.651534163114904	0.304451966386169	0.937120693782862
Lactobacillus sanfranciscensis	1.50696091606167	0.0627238493386883	0.331901426877328	-0.0982665228275946	0.899845438628938	0.949178406885983	1.36924924531715	0.0821143446279444	0.751801912922519	2.97447668420642	0.000212374324191854	0.00801359116617263
Oribacterium sp. oral taxon 108	-0.196307743839803	0.545171204868154	0.881790474511603	0.22432077052869	0.489220797626295	0.712968365839634	0.17737939473885	0.584658995526885	0.997153621883122	-0.243249119629644	0.453244803058123	0.996724909008197
Weissella cibaria	-0.698522325520052	0.553764417993287	0.881790474511603	-1.50122207043502	0.198651199789243	0.44161256238456	0.0804967890352361	0.946021607067926	0.997153621883122	0.883196533950203	0.445824725280652	0.996724909008197
Leifsonia xyli	0.329540474386732	0.937345186293687	NA	0.0678491108786986	0.987087539359252	NA	0.264899345919392	0.949617956164356	NA	0.526590709427426	0.900040264995877	NA
Rhodopseudomonas palustris	0.0754183325570104	0.91806041154547	NA	-0.169710325479896	0.821372289926522	NA	-0.40985152194181	0.583344381173221	0.997153621883122	-0.164722863904903	0.823289753853443	0.996724909008197
Riemerella anatipestifer	0.311710977069687	0.882731560267093	0.974317395438293	0.496193637819879	0.814339967257392	0.918742527162186	0.116493434547964	0.956023545051658	0.997153621883122	-0.0679892262022277	0.974339076212454	0.996724909008197
Pusillimonas sp. T7-7	0.334988373139852	0.817499313472501	NA	1.54149992370396	0.307208730381997	NA	-0.173888333594779	0.904141297369921	0.997153621883122	-1.38039988415889	0.362877166294775	NA
Thermosynechococcus elongatus	1.86240556543876	0.519368570390021	NA	0.388446479766293	0.894200259413777	NA	-1.55648600201816	0.590247430587255	NA	-0.0825269163456883	0.977458942534833	NA
Janthinobacterium sp. Marseille	-0.644332053439091	0.663416213940436	NA	0.250037789806572	0.863602327487337	NA	0.877065208514082	0.552477327849248	0.997153621883122	-0.0173046347315805	0.990541146632078	0.996724909008197
Paenibacillus sp. Y412MC10	0.68779094814855	0.294433559844725	NA	-1.01968845160056	0.124197827141068	NA	-0.947458353229315	0.156366618583219	0.966027669043785	0.760021046519797	0.242820258355168	0.862931256033064
Enterobacter cloacae	-1.56053635515389	0.242017850232487	0.614258503128139	-2.20777475201685	0.0978269682247593	0.29615782995905	0.323954983673944	0.808136082470062	0.997153621883122	0.971193380536906	0.466387591919045	0.996724909008197
Corynebacterium lipophiloflavum	0.0480869417254851	0.9565937878346	0.976747530252677	-1.55752401357634	0.0553119641987907	0.228811886087305	0.72770947366238	0.398337454976383	0.997153621883122	2.3333204289642	0.00524759425775096	0.0998864171682988
Sinorhizobium meliloti	1.00377761024956	0.190077221760606	0.575891555986959	-2.08685051925022	0.00713072125448812	0.069025381743445	-2.55949440106363	0.00095682782208308	0.073530907883063	0.531133728436154	0.4884717905865	0.996724909008197
Sutterella wadsworthensis	-1.33883214493415	0.355742501407321	0.744231174492303	-0.719903620188633	0.619486318808414	0.789685709070148	0.204813953940729	0.887650804270834	0.997153621883122	-0.414114570804785	0.775145573904854	0.996724909008197
Porphyromonas uenonis	-0.439302881109314	0.526076635299087	0.881790474511603	-1.53227839948105	0.0270142952596187	0.153822575360652	-0.47938972748323	0.489231676968883	0.997153621883122	0.613585790888505	0.375661085780063	0.991141958468397
Phascolarctobacterium succinatutens	-1.45314035220705	0.00682371481151837	0.110059916314812	0.144778252201357	0.787530259211195	0.901098452619902	-0.378868375563983	0.480615866201068	0.997153621883122	-1.97678697997239	0.000233099671842829	0.00824590089144009
Bacillus sp. 2_A_57_CT2	-1.52519124107249	0.152999196536003	NA	0.564725187656166	0.562915999211485	NA	1.43168653529401	0.182249130697767	0.997153621883122	-0.658229893434654	0.497185668397271	NA
Streptococcus peroris	0.11872122809678	0.831162225551333	0.956014605647888	0.737438547162867	0.184884458219864	0.427160209521785	0.627723563399528	0.259080496454469	0.997153621883122	0.0090062443334408	0.987094912651684	0.996724909008197
Novosphingobium sp. PP1Y	2.17371594932404	0.116117055979923	NA	1.36689032359171	0.320566971192952	NA	0.0719713548372804	0.955472429218731	0.997153621883122	0.878796980569614	0.548581774555159	NA
Syntrophomonas wolfei	-1.98331187142784	0.130718115097723	NA	1.26613083840053	0.327465261886671	NA	1.65740696702239	0.208303381081959	0.997153621883122	-1.59203574280598	0.216437565450009	0.856622321713081
Bacteroides eggerthii	-0.968536362002207	0.0643888768142015	0.331901426877328	-0.218261884693967	0.676836195917157	0.833813819467085	0.405579694979691	0.438648617550042	0.997153621883122	-0.344694782328548	0.510398953802687	0.996724909008197
Staphylococcus lugdunensis	-0.40510000783037	0.707041214383457	NA	1.47348019703486	0.145120540478931	NA	1.37591423542919	0.17446075145332	0.997153621883122	-0.502665969436034	0.640422028520627	NA
Bacteroides coprophilus	-0.61757211696381	0.156545626642485	0.508265021566509	0.182350467002726	0.675703408124721	0.833813819467085	0.250052949696188	0.566205717812213	0.997153621883122	-0.549869634270348	0.207138488918607	0.855769231590741
Allochromatium vinosum	0.0730818631634544	0.980149458307131	NA	-0.363549675949713	0.901060693285663	NA	0.535792784052208	0.855163072684348	NA	0.972424323165376	0.739648466740839	NA
Parvimonas sp. oral taxon 393	-1.36136352094555	0.102819884096424	0.39931488330407	-1.12087267255661	0.174943200000272	0.415061317647704	0.569103850087059	0.497718154558438	0.997153621883122	0.328613001698115	0.689129016527358	0.996724909008197
Gemella morbillorum	-0.113230988500715	0.846574153983379	0.956760580635654	-0.0855708035919501	0.883643290898355	0.946635516395864	0.114830097647927	0.844439872148313	0.997153621883122	0.0871699127391619	0.881480941326192	0.996724909008197
Lawsonia intracellularis	-1.01342666755385	0.19392107840215	0.575891555986959	-1.04288523489575	0.181097367487312	0.423435390646661	0.309055606253987	0.692084512451816	0.997153621883122	0.338514173595888	0.664101937549036	0.996724909008197
Megasphaera sp. UPII 135-E	-0.100549992189017	0.755048731071975	0.929552217067871	-0.300472804371147	0.351141205450667	0.602552318342094	-0.109225515063173	0.734723141495598	0.997153621883122	0.0906972971189568	0.77833803286176	0.996724909008197
Actinobacillus ureae	0.197124001931803	0.900509218637092	NA	0.318462114429122	0.842753251142617	NA	-0.4533777618724	0.774805106284491	0.997153621883122	-0.57471587436972	0.719031673268807	NA
Lactobacillus coryniformis	-1.21175224674116	0.140336751426639	0.480874599923108	0.834821777809166	0.309250443141362	0.56749825831655	0.9749563534795	0.235807264949656	0.997153621883122	-1.07161767107083	0.191499401284904	0.840222179281052
Helicobacter canadensis	-1.09883115737575	0.311209314340172	0.695208362056688	-0.394141973438048	0.712680407320664	NA	0.52679255647505	0.630538694447363	0.997153621883122	-0.177896627462652	0.866698862421757	0.996724909008197
Coraliomargarita akajimensis	-1.7033743725794	0.0799066942405295	0.350467957195305	-1.56514196072627	0.105958951553917	0.310812924558156	0.0243178838969967	0.980767786398044	0.997153621883122	-0.113914527956129	0.902561736065621	0.996724909008197
Prevotella amnii	1.15870695534179	0.311453346201396	0.695208362056688	2.57257239818742	0.0246336518627544	0.147193672858927	1.05487374883261	0.355386830518118	0.997153621883122	-0.358991694013022	0.754541117945154	0.996724909008197
Kingella denitrificans	-2.02583925170556	0.0437187849533555	NA	1.67348609823743	0.05463287889611	NA	2.67181583458727	0.00686699614342859	0.238382866121878	-1.02750951535572	0.247785297885593	0.862931256033064
Carnobacterium sp. AT7	1.16609737682275	0.344373303448094	0.735357249019897	-0.818377766475024	0.488462068444788	0.712968365839634	0.77195450968167	0.519371058443285	0.997153621883122	2.75642965297945	0.0235111499192133	0.283134273495207
Dorea longicatena	0.454415516831272	0.35459513297409	0.744231174492303	0.904926053613424	0.0652605083296616	0.250683222472668	-0.02044332723087	0.966780781061913	0.997153621883122	-0.470953864013022	0.33735570507815	0.953167850542488
Pedobacter sp. BAL39	-0.536046265053374	0.851906822388723	NA	-2.51299229586008	0.373810100452362	NA	-0.312175783265326	0.913425555164551	NA	1.66477024754138	0.555743676984067	NA
Roseburia intestinalis	-0.968176467242832	0.111665282836256	0.42297455619794	-1.24961690495623	0.0400558895707393	0.193870505522378	0.34249282227342	0.573619648034143	0.997153621883122	0.62393325998682	0.30529275057878	0.937120693782862
Eubacterium eligens	1.220945399415	0.0241146085898825	0.219223714453477	0.863711582854211	0.110617547622651	0.314934664996254	-0.512803773003959	0.343517288144188	0.997153621883122	-0.15556995644317	0.773833479165363	0.996724909008197
Corynebacterium genitalium	1.52216970341288	0.655008749837996	NA	1.16131189057646	0.734016169660298	NA	-0.44339328180629	0.896336220066434	NA	-0.0825354689698658	0.980753975657311	NA
Lactobacillus animalis	1.84869444444232	0.130507737877106	0.459534288299669	2.04927065168751	0.0962705345001461	0.29615782995905	-0.12031979380213	0.919942099231356	0.997153621883122	-0.320896001047323	0.798481744430403	0.996724909008197
Eremococcus coleocola	0.694940859710875	0.260551828767902	0.641037456251032	0.321574374619738	0.600793267952844	0.786678409537766	0.137261713075757	0.823202765515319	0.997153621883122	0.510628198166894	0.408573387024776	0.996724909008197
Staphylococcus carnosus	-1.00387855083671	0.487222976074839	NA	3.24802136472858	0.0198284961439629	NA	2.48272623600017	0.0746905638509803	0.73580298712655	-1.76917367956512	0.221222276745892	NA
Neisseria mucosa	-1.02974728324221	0.239941952355364	0.614258503128139	-0.866403901996521	0.313070083165089	0.56749825831655	1.30268268058682	0.136471117259084	0.909274914280994	1.13933929934113	0.185396598948006	0.826255708697414
Roseburia hominis	-0.159337404662732	0.726275504989149	0.925047666899766	-0.175463483555321	0.699855767436932	0.855379271311806	-0.0430312142714707	0.924676327221932	0.997153621883122	-0.0269051353788821	0.952861319468021	0.996724909008197
Caldanaerobacter subterraneus	0.782357627866485	0.686847006492127	NA	1.004878819416	0.606841954838365	NA	-0.437069481050165	0.82149567565553	NA	-0.659590672599677	0.735988505897201	NA
Acetobacterium woodii	0.294904852126063	0.693159218748007	0.925047666899766	-0.111983701566209	0.875229684815257	0.946635516395864	0.588025533015386	0.420120655869792	0.997153621883122	0.994914086707659	0.173868946123511	0.806637897589405
Burkholderia phytofirmans	0.95092170568868	0.401121071844929	NA	1.49391616275941	0.20522406479832	NA	-0.0232807883008006	0.982871569607575	0.997153621883122	-0.566275245371534	0.6435428116681	NA
Chromobacterium violaceum	-0.116512530203457	0.960733802490102	NA	0.210701247458788	0.929578946031727	NA	-0.227661399097344	0.923643598224796	0.997153621883122	-0.554875176759588	0.815307238191785	NA
Salmonella enterica	-3.90347761201074	0.00751974468682297	0.11590996086563	-4.46175603000096	0.0022348940960236	0.0313307144743496	0.6905914294568	0.636528946865353	0.997153621883122	1.24886984744702	0.391837996611161	0.996724909008197
Campylobacter gracilis	-0.668130606374529	0.54131922797174	NA	-1.23243073987978	0.215477678232115	NA	1.41550760691408	0.18749909547195	0.997153621883122	1.97980774041933	0.0514280602865248	0.493360713935136
Enterobacter sp. 638	-6.70080025016133	0.000524341219317957	0.0249168633267948	-2.35686007532337	0.193945904747847	0.439957337228838	5.26193428057876	0.00657912914733779	0.238382866121878	0.917994105740792	0.612010475091391	0.996724909008197
Lactobacillus jensenii	0.978484249342314	0.280303518246553	NA	-0.262945991450928	0.748143046488196	NA	0.0586342385821267	0.944346717988169	0.997153621883122	1.30006447937537	0.142671676920962	NA
Gluconobacter oxydans	-1.52529520813079	0.392267423127025	NA	-1.08189654237962	0.543558807783238	NA	0.0573734867384657	0.97502340890268	0.997153621883122	-0.386025179012707	0.823428628034801	NA
Neisseria bacilliformis	0.771408622622126	0.7364780498742	NA	-1.13927242840443	0.630884269802342	NA	-2.45508921284446	0.290092850161913	0.997153621883122	-0.544408161817903	0.816287966041223	NA
Enterobacter lignolyticus	-4.64880957343014	0.000760403370144229	0.0253929045544221	-2.37732713681376	0.0820034077012499	0.274368638841407	2.50866482850323	0.0696515035317254	0.70522147325872	0.237182391886855	0.862039763759111	0.996724909008197
Pseudoflavonifractor capillosus	-0.0162198879627458	0.96201620036991	0.976747530252677	-0.00866750070865397	0.979696899854391	0.993330061385953	-0.00504793937665701	0.988174687550356	0.997153621883122	-0.0126003266307488	0.97048801717507	0.996724909008197
Leuconostoc fallax	0.30186945119935	0.637190983039444	0.914624511443222	1.53916832638082	0.0143959724581038	0.103994786115258	1.04018873026924	0.0933856547741848	0.794809011943819	-0.197110144912231	0.761257165837539	0.996724909008197
Mycobacterium rhodesiae	1.90422282348092	0.514632215255601	NA	-0.664875590945088	0.819619821135004	NA	-0.684841597844715	0.814559170037763	NA	1.88425681658129	0.518458105511015	NA
[Eubacterium] biforme	1.01298470964691	0.198775480668698	0.577835699618308	1.1796636396311	0.134528205118921	0.355801373101408	-1.05827301869825	0.179434396004201	0.997153621883122	-1.22495194868244	0.120200118993569	0.643633530758664
Burkholderia vietnamiensis	0.551241103582542	0.683023203799259	NA	1.24000040285167	0.385317736777212	NA	-0.259755485672965	0.845878712765368	0.997153621883122	-0.948514784942092	0.510415173861226	NA
Dorea formicigenerans	0.465649007383992	0.188474751193032	0.574618143881196	0.245256047858248	0.488522197771036	0.712968365839634	-0.275289172190163	0.436873712811821	0.997153621883122	-0.0548962126644183	0.876789935612645	0.996724909008197
Desulfotomaculum nigrificans	-0.831269839716873	0.77236864349803	NA	-0.868984546872359	0.762342314606963	NA	-0.0236380305824012	0.993437643647734	NA	0.014076676573085	0.996090894783486	NA
Lachnospiraceae bacterium 1_4_56FAA	-0.537690709683929	0.273845254374398	0.643893530658324	-1.54242545263762	0.00169506116155222	0.0275852206937133	0.111838758092816	0.819957019112711	0.997153621883122	1.11657350104651	0.0230629980721566	0.283134273495207
Parvimonas micra	-0.14227656117741	0.845664382771975	0.956760580635654	1.26477639957133	0.0838263165492076	0.274368638841407	0.600875094296367	0.410656778511092	0.997153621883122	-0.806177866452372	0.270838615398206	0.911755095438237
Pediococcus acidilactici	-1.07020322338839	0.617775353668656	0.914624511443222	-1.21307953618788	0.543836799363568	NA	3.19479976889964	0.129004948985467	0.909274914280994	3.33767608169913	0.101918432227557	0.620207615670175
Clostridium thermocellum	0.0338402827443877	0.927960384178684	0.976747530252677	0.407740985682228	0.275642301821349	0.531517426619654	0.177624145537939	0.63443031493033	0.997153621883122	-0.196276557399901	0.60045871829151	0.996724909008197
Eubacterium cellulosolvens	-0.103612682712358	0.773136405980671	0.929552217067871	-0.00842458579924744	0.981297903417804	0.993330061385953	0.0488828787527528	0.891824596949566	0.997153621883122	-0.0463052181603579	0.897473530545065	0.996724909008197
Streptococcus suis	-0.0633476222797056	0.855148715809289	0.95868690113149	-0.0483200798251211	0.889263771353502	0.946635516395864	-0.0971158148528591	0.779614091412031	0.997153621883122	-0.112143357307444	0.746547940008192	0.996724909008197
Paracoccus denitrificans	-1.86255516963261	0.0752617652933457	0.344947572494101	-0.927420566036654	0.377301095575588	0.62325505207708	-0.352765207495633	0.737589664819108	0.997153621883122	-1.28789981109159	0.217608238992112	0.856622321713081
Brevibacillus brevis	0.90778632321213	0.581239430824837	NA	0.357009223187532	0.814933399209326	NA	1.31139271357257	0.401161362337996	0.997153621883122	1.86216981359716	0.2477029090223	NA
Methanobrevibacter ruminantium	-0.178278177417278	0.918465461094134	NA	-0.64207072690331	0.71376021880201	NA	-0.594586302881742	0.734408230911203	0.997153621883122	-0.13079375339571	0.940059850424152	0.996724909008197
Ruminococcus bromii	-1.66144481908298	0.066384261857708	0.335274049786404	0.72638907234612	0.422190998207579	0.668914666156997	1.40618774521821	0.120238984437308	0.909274914280994	-0.981646146210888	0.278066036549311	0.913252489630906
Lactobacillus salivarius	1.31867447398876	0.0483511744900984	0.289896238381216	1.11068250590103	0.0964195467306458	0.29615782995905	-0.211956657040404	0.750177425072809	0.997153621883122	-0.00396468895266845	0.995280944324894	0.996724909008197
Methylobacterium extorquens	-1.02100218961483	0.410410014148851	NA	-1.93834711101755	0.123842552039712	NA	-0.580506319278425	0.663812255092259	0.997153621883122	0.336838602124295	0.771173769754269	NA
Enterococcus faecium	-0.43409411524301	0.345617907039352	0.735357249019897	0.507931670706079	0.269800611587659	0.528074023032138	0.112199367420339	0.807413085465008	0.997153621883122	-0.82982641852875	0.0714069054139949	0.531793532425278
Propionibacterium acnes	0.131307518698473	0.776068624154361	0.929552217067871	1.05075374166572	0.0212454306011815	0.134298314236671	1.12171251532653	0.0141381945968218	0.343558128702769	0.202266292359284	0.660580995570455	0.996724909008197
Lactobacillus plantarum	-0.971300986600842	0.26284712642024	0.641037456251032	-1.05895714639524	0.222133075676037	0.471545651873694	-0.0660965021252395	0.939347012582382	0.997153621883122	0.0215596576691605	0.980142609832788	0.996724909008197
Leuconostoc mesenteroides	1.22455550931878	0.144638534211885	0.488643696661775	1.31372418231937	0.117433711815725	0.324788094393205	0.327072119035485	0.696514637887161	0.997153621883122	0.237903446034891	0.777004453689	0.996724909008197
Flexistipes sinusarabici	0.698512148909299	0.402255268779323	0.785654821834614	1.2414902722016	0.138674336429027	0.358921811933952	0.196269494928801	0.810918910074683	0.997153621883122	-0.346708628363502	0.683948628136304	0.996724909008197
Streptococcus sanguinis	-1.44152392314062	0.0409642319071937	0.262591230174318	-0.339102826666165	0.630451989517302	0.795379446603427	1.05483038363054	0.134801118460467	0.909274914280994	-0.0475907128439151	0.946163186336064	0.996724909008197
Ralstonia pickettii	-0.908725984107626	0.495667087698454	NA	-0.649651201046504	0.554712560182344	NA	2.51513157540008	0.0477976460905861	0.590584474576903	2.25605679233896	0.0542258213302059	0.511530247881609
Pelobacter propionicus	1.34172629538825	0.540047904699068	NA	-0.290238837451639	0.890711447812688	NA	0.417226951379983	0.845911138780319	0.997153621883122	2.04919208421987	0.341831659364481	NA
Acetobacter pasteurianus	-0.475237228740901	0.798452067455517	NA	-2.3011133687625	0.202142586612707	NA	-0.707984721430035	0.70734103054702	0.997153621883122	1.11789141859157	0.529594249750356	NA
Lactobacillus vaginalis	-0.863054272036306	0.436782326245596	0.814892399711934	-3.07267019608814	0.00532555758978368	0.0559161858118866	4.25756649250621	0.000121059019756842	0.0198929204999019	6.46718241655805	4.82147499321059e-09	5.45790969231439e-07
Mycoplasma leachii	1.36808293709461	0.52625478109287	NA	0.0678490960187386	0.975093979185467	NA	-1.06215488563832	0.622707687911599	NA	0.238078955437551	0.912765906838847	NA
Desulfurispirillum indicum	-3.62822668713808	0.0396936914146193	NA	-2.56666267077115	0.147985255568711	NA	-0.376296593703527	0.840138176167278	0.997153621883122	-1.43786061007046	0.388404299791288	NA
Lysinibacillus fusiformis	0.361627169631206	0.851310376240911	NA	-1.17168577902089	0.536975452538234	NA	-0.0556974824485312	0.976968074188933	NA	1.47761546620356	0.436215834948221	NA
Exiguobacterium sp. AT1b	0.200617345862963	0.79658100203682	NA	0.231035533361686	0.764025369136163	NA	0.05277533670226	0.945123073260317	0.997153621883122	0.0223571492035368	0.977165825417137	0.996724909008197
[Clostridium] difficile	-0.15236648372387	0.590181764285259	0.899667323605577	-0.361971796221314	0.200732982902073	0.44161256238456	-0.162499777337391	0.565724625034183	0.997153621883122	0.0471055351600537	0.867752732049894	0.996724909008197
Weissella paramesenteroides	0.416741866596937	0.640963614457763	0.914624511443222	0.895537910820807	0.315142022942331	0.56749825831655	0.355670519420733	0.688516813530395	0.997153621883122	-0.123125524803137	0.890928124238097	0.996724909008197
Porphyromonas gingivalis	-0.152192800413307	0.785450796574219	0.933009997796561	0.561690989970728	0.315407089849488	0.56749825831655	0.182849617430502	0.743614949442166	0.997153621883122	-0.531034172953534	0.342564427538176	0.953167850542488
Brevibacterium mcbrellneri	0.650153118869217	0.795507377859544	NA	1.04383823169919	0.673252978621137	NA	1.55604436815119	0.529675167077806	NA	1.16235925532122	0.643064341875858	NA
Mitsuokella multacida	1.11320743038727	0.0433540633791543	0.270962896119714	1.15550628256885	0.0358557747094781	0.184619095312632	0.0371078132861212	0.945778622932233	0.997153621883122	-0.00519103889546253	0.992550118580888	0.996724909008197
Dickeya zeae	-0.233349034962106	0.873499455118513	NA	0.324087589122074	0.793892134542399	NA	2.94800418634438	0.0318906085087768	0.52700935835908	2.3905675622602	0.0747248788747291	0.540551339673359
Edwardsiella ictaluri	-0.508543672331557	0.745972516130469	NA	1.05735280205588	0.41506059837245	NA	4.58193815649541	0.00149234012547017	0.0848476581058779	3.01604168210798	0.035888086182449	0.37616031072715
Streptococcus sp. C150	0.0592768576803211	0.93550811645124	0.976747530252677	0.366069261641896	0.617255821058335	0.789685709070148	0.518909462992012	0.478711413419217	0.997153621883122	0.212117059030438	0.772152009227437	0.996724909008197
Brachyspira hyodysenteriae	0.165261597638356	0.932479737830479	NA	1.23437706294461	0.540366014865769	NA	-0.342231092226991	0.861341627275382	0.997153621883122	-1.41134655753324	0.482047168138757	NA
Treponema azotonutricium	1.42876952835953	0.20869054053391	NA	0.273399653445426	0.823956172460509	NA	-1.15269596129823	0.304644103528448	NA	0.00267391361588111	0.998281408827947	NA
Prevotella copri	3.74120560925851	0.00442576275045695	0.0922033906345199	7.42198726776226	1.64211633031225e-08	7.94784303871127e-06	2.42921789942771	0.064592868735037	0.682437700113651	-1.25156375907604	0.341067955914968	0.953167850542488
Oxalobacter formigenes	0.346465874130333	0.389671216405317	0.776237482879118	0.900736389181717	0.025360618656095	0.149689505238414	0.0746329655645946	0.852965821973003	0.997153621883122	-0.479637549486789	0.233904313969759	0.862172561707427
Lysinibacillus sphaericus	-0.0242648517607119	0.982489702694159	NA	0.338878177471962	0.732002651498853	NA	1.41423923505596	0.178202486769176	0.997153621883122	1.05109620582329	0.31582046190371	0.940812533881578
Corynebacterium striatum	1.99776872676414	0.070078258379842	0.336959019372432	-5.28630840443256	8.03471652016177e-07	9.72200698939574e-05	-1.60544646707844	0.140128449575438	0.909274914280994	5.67863066411827	1.71354392090913e-07	1.07762873248285e-05
Mobiluncus curtisii	0.186134643427151	0.532305876718072	0.881790474511603	0.0103119200139502	0.972417511690025	0.990842264543099	-0.205685954401507	0.490212147022972	0.997153621883122	-0.0298632309883061	0.920225623830144	0.996724909008197
Azospira oryzae	0.671174127478231	0.586753850731629	NA	0.665607048318718	0.583928932055592	NA	0.115067392240956	0.922280992881756	0.997153621883122	0.12063447140047	0.924275464846616	NA
Alkalilimnicola ehrlichii	-0.279580116527619	0.946828708795832	NA	-1.15800607642901	0.782364261079481	NA	0	1	NA	0.886847759269406	0.83245065583459	NA
Acetonema longum	-0.373140676920645	0.720980140790139	NA	-0.828808934543009	0.438000656045773	NA	-0.517170906351227	0.634048601687668	0.997153621883122	-0.0615026487288635	0.952213342134439	NA
Peptoniphilus harei	2.1155152208301	0.00263805923695803	0.0659514809239508	0.061642066738937	0.929881103782156	0.961671910749068	-0.801083975654835	0.251997156943679	0.997153621883122	1.25278917843633	0.0754479785056456	0.540551339673359
Pseudomonas entomophila	-0.279589580522485	0.946278114775106	NA	1.34410947221457	0.745300541593249	NA	1.86175573703215	0.652749347619441	NA	0.238056684295104	0.954248959005199	NA
Methylibium petroleiphilum	1.18004095940776	0.270656899093026	NA	0.749206082708912	0.441349001554449	NA	0.798786091212721	0.41519279918397	0.997153621883122	1.22962096791157	0.248093889536889	0.862931256033064
Simonsiella muelleri	1.22046174243472	0.483741955046427	NA	-1.70189120914782	0.356724160003873	NA	-3.26198982738366	0.069425340229912	0.70522147325872	-0.339636875801113	0.849867736345885	NA
Eubacterium rectale	-1.03454167892597	0.169022815567338	0.531518287947603	-2.20606110844904	0.00335919300701268	0.0427855109314247	-0.797517242105855	0.289034494555748	0.997153621883122	0.374002187417216	0.619041159055666	0.996724909008197
Marivirga tractuosa	-0.510932337114325	0.87926202688321	NA	1.59854135688832	0.63414418082158	NA	0.833801275340764	0.803955588264745	NA	-1.27567241866188	0.704488175906388	NA
Acinetobacter nosocomialis	0.677122559884934	0.718856816806255	NA	-1.43688141420892	0.459589341137615	NA	-1.93529379813093	0.316510461172143	0.997153621883122	0.178710175962919	0.924752894708648	NA
Clostridium sp. SY8519	0.401659135782029	0.272951556950666	0.643893530658324	0.22151423791225	0.545461531669913	0.765227192255762	-0.353899904077522	0.334074246030738	0.997153621883122	-0.173755006207743	0.635339676604699	0.996724909008197
Finegoldia magna	2.272796351259	0.00115272461170044	0.0339036650500129	0.522884519296359	0.453583136016479	0.686052501786459	-0.669483700442812	0.336622492299987	0.997153621883122	1.08042813151983	0.122813465233102	0.643633530758664
Heliobacterium modesticaldum	0.3368473558153	0.686050116384212	0.925047666899766	0.64778114542753	0.437027515684205	0.677947350636002	0.102215551762256	0.90227375170048	0.997153621883122	-0.208718237849973	0.802462660411469	0.996724909008197
Microbacterium testaceum	0.650153831608744	0.795080371167552	NA	1.46449728964646	0.552722116382607	NA	1.66154869758717	0.50058610336648	NA	0.847205239549447	0.735034630353772	NA
Streptococcus infantarius	-0.149731195994673	0.849550049660728	0.956760580635654	1.81516383946764	0.0213656409012885	0.134298314236671	1.93989020752134	0.0139257524454995	0.343558128702769	-0.0250048279409692	0.974724201759732	0.996724909008197
Clostridiales bacterium 1_7_47FAA	-0.24329433207412	0.525023839034529	0.881790474511603	-0.496204839204059	0.194852381090037	0.439957337228838	-0.224152560047836	0.558145694876843	0.997153621883122	0.0287579470821032	0.940108768566361	0.996724909008197
Streptococcus macacae	0.717006067499031	0.423506733815665	0.80514588177883	2.55510745729117	0.00367303613873662	0.0444437372787131	1.74538874915462	0.043114108123101	0.551406751258608	-0.0927126406375161	0.91901786607357	0.996724909008197
Halanaerobium praevalens	0.935911048438239	0.572746439982363	NA	2.27372423243239	0.167448786343074	NA	0.38467370029092	0.809548048412855	0.997153621883122	-0.95313948370323	0.576923699356332	NA
Macrococcus caseolyticus	0.609759047407755	0.386155685964759	0.776237482879118	0.229257295639598	0.744169524047453	0.87848304789992	-0.0926442668071099	0.894993511920339	0.997153621883122	0.287857484961047	0.682714189014668	0.996724909008197
[Eubacterium] dolichum	-0.508830774559276	0.0861361703955885	0.36810329228884	-0.636316305123398	0.0318632119035849	0.173278590576799	-0.081208921024444	0.784172147133026	0.997153621883122	0.0462766095396781	0.875967372003632	0.996724909008197
Atopobium rimae	0.197308920441048	0.75419202458113	0.929552217067871	0.239420024676349	0.703617860955391	0.856543199795711	0.197219495272099	0.754048370049239	0.997153621883122	0.155108391036797	0.805520777294028	0.996724909008197
Nitrosospira multiformis	-0.43858019733325	0.822308090307972	NA	1.46374606461929	0.460855797469925	NA	0.620544322582837	0.750163986774461	0.997153621883122	-1.2817819393697	0.519280786735611	NA
Veillonella dispar	0.0470541726821668	0.962014790890439	0.976747530252677	-0.313439327105778	0.751037500435461	0.88443345550064	0.325888713748625	0.741510179827712	0.997153621883122	0.68638221353657	0.487208902891474	0.996724909008197
Akkermansia muciniphila	-0.194911184497065	0.887899348687854	0.975713569986652	2.686359591579	0.0520390670516342	0.217669195064583	0.23898129237397	0.862781461312708	0.997153621883122	-2.64228948370209	0.0560119544585537	0.519717479074449
Beijerinckia indica	-1.06485748137949	0.476677556912267	NA	-1.74647356577594	0.229124721658945	NA	-0.0824719931343502	0.957698649005954	0.997153621883122	0.599144091262099	0.66629767929243	NA
[Bacteroides] pectinophilus	-0.224495846895304	0.458376668034538	0.842604169181136	-0.250335900719024	0.408308553133198	0.650070196435749	-0.0659064254072414	0.827669412563334	0.997153621883122	-0.0400663715835218	0.894713644311539	0.996724909008197
Syntrophothermus lipocalidus	-1.68982072025984	0.311362115366061	NA	1.41452718190385	0.39369999652358	NA	1.93765990437252	0.242870422336457	0.997153621883122	-1.16668799779118	0.484384244505397	NA
Parabacteroides sp. 20_3	-0.20058648265541	0.618269015794417	0.914624511443222	0.00718422505198654	0.985760629377975	0.993330061385953	0.189111474129946	0.63849912767228	0.997153621883122	-0.0186592335774512	0.963028053140384	0.996724909008197
Pseudomonas putida	1.23332752961654	0.427748147179879	NA	2.5736858998936	0.0830809989251279	NA	1.90836061381498	0.185211464806437	0.997153621883122	0.568002243537929	0.722021016764178	NA
Lactobacillus gasseri	5.62672337539065	0.000545216889284682	0.0249168633267948	4.96997727888403	0.00195679278699963	0.0302432540805144	0.885327373841182	0.578567773546455	0.997153621883122	1.5420734703478	0.346562964942024	0.956851893449687
Campylobacter hominis	2.86491302288536	0.0186985499233341	0.190801529829939	1.16415188859359	0.295465507904698	0.56080512088578	1.07448947562313	0.334429294652882	0.997153621883122	2.7752506099149	0.0226862793152723	0.283134273495207
Corynebacterium glutamicum	2.40892162244059	0.196058195834618	NA	2.9100280494993	0.112652749467907	NA	1.34831475220617	0.446841008205156	0.997153621883122	0.847208325147455	0.659397905563329	NA
Dethiosulfovibrio peptidovorans	0.0865446712365743	0.94126309600802	0.976747530252677	1.47268165373669	0.208056769991103	0.44755322966975	0.995445057706046	0.392444224609232	0.997153621883122	-0.390691924794067	0.740636989133987	0.996724909008197
Carboxydothermus hydrogenoformans	1.26355113773583	0.423117711510834	NA	1.39086625393167	0.374274171661889	NA	0.2413841395505	0.874676255788749	0.997153621883122	0.114069023354655	0.943564891094898	NA
Corynebacterium variabile	-0.170265680770196	0.785869776287457	0.933009997796561	0.517412018825273	0.40647979134056	0.649294452174361	0.661736547787545	0.289529809834088	0.997153621883122	-0.0259411518079242	0.966906115042382	0.996724909008197
Parvimonas sp. oral taxon 110	-0.392315853475156	0.548259867846595	0.881790474511603	1.18594734937223	0.0677373302056582	0.252191290919527	1.7114702997655	0.00858489342812229	0.272103796047876	0.133207096918122	0.8379850002015	0.996724909008197
Campylobacter rectus	-3.70096129640202	0.06331977380094	0.331901426877328	-1.8200708581899	0.357868799197542	0.607749118637229	1.5716123507496	0.431478448559889	0.997153621883122	-0.309278087462512	0.875546463261131	0.996724909008197
Paenibacillus sp. HGF7	0.0258207419441257	0.978863377156941	0.982794555378455	-0.746994882765302	0.432940289774023	0.673793875986499	0.266475604439363	0.783457592516468	0.997153621883122	1.03929122914879	0.277795638512352	0.913252489630906
Alteromonas sp. SN2	-1.51471000567453	0.391363386740011	NA	-0.211141856165234	0.905836955174031	NA	0.8679677270655	0.62837430808514	NA	-0.435600422443795	0.80437960319345	NA
Corynebacterium efficiens	0.97073732437984	0.775664158066611	NA	1.69071275020854	0.618100868369164	NA	0.925972784717821	0.784819876761601	NA	0.205997358889123	0.951778536107975	NA
Aeromonas caviae	-3.92084337454517	0.0506241105340845	NA	-3.11794538142466	0.109977462541715	NA	1.22399006954768	0.552173641504957	0.997153621883122	0.421092076427169	0.824134888676043	0.996724909008197
Micrococcus luteus	1.22086119377478	0.252942157141509	0.634712858939941	-2.4254673747608	0.0224292286327395	0.137972924813981	-1.37349908991139	0.200406978454359	0.997153621883122	2.27282947862418	0.0316202016583042	0.355117050777627
Proteus penneri	-2.46256152335862	0.395797824148459	NA	-2.7533168896381	0.338364628077793	NA	0.585496637181926	0.841919084626248	0.997153621883122	0.876252003461408	0.757621416223407	NA
Cyanothece sp. CCY0110	-2.43148281219423	0.0176244665138076	0.187494324614974	-1.37450404670526	0.180806180272874	0.423435390646661	-0.318089470379584	0.757583128328756	0.997153621883122	-1.37506823586855	0.178029085659742	0.81562581916781
Gardnerella vaginalis	1.13069933279247	0.228755919492398	0.610278424332979	0.186785865015898	0.84249998649769	0.933112113191949	-1.08307133998938	0.24895128753264	0.997153621883122	-0.139157872212804	0.882320660092483	0.996724909008197
Methylovorus glucosotrophus	2.85781900648176	0.132821200684832	NA	1.7673726179055	0.341043732026645	NA	0.178281824810189	0.921545735084004	0.997153621883122	1.26872821338645	0.514256822005783	NA
Thermaerobacter marianensis	-0.875399693522028	0.627542369253596	NA	1.97064649532096	0.266136177341693	NA	1.52650152864756	0.389028444924008	NA	-1.31954466019543	0.464562028050781	NA
Bacteroides clarus	1.37635626911249	0.0676630740825903	0.336362582012607	-0.549905264888511	0.465383449603494	0.695529796105737	-2.52642796434941	0.000796598429674893	0.0725900319041246	-0.600166430348407	0.425591873317509	0.996724909008197
Corynebacterium diphtheriae	-0.252918153139283	0.857942401775837	NA	1.66707270107014	0.231476456235824	NA	1.35662454513079	0.326581595545142	0.997153621883122	-0.563366309078635	0.692204587291445	NA
Syntrophobotulus glycolicus	-0.103129833706161	0.871670057751927	0.966374786864664	0.49853848476467	0.432954329404548	0.673793875986499	0.563793191608777	0.375906389975274	0.997153621883122	-0.0378751268620531	0.952622559451844	0.996724909008197
Shewanella putrefaciens	0.970739176566451	0.739425402963394	NA	-0.431662331811481	0.880353684627991	NA	0.819755917779247	0.777774017960259	NA	2.22215742615718	0.440650834618144	NA
Leptotrichia hofstadii	-0.536047515896952	0.794593680539755	NA	-1.91014440546449	0.333365244688106	NA	0.870436328987929	0.672011923791459	NA	2.24453321855547	0.256430871898292	NA
Streptococcus dysgalactiae	-0.335502017889715	0.660912548675014	0.921251050843045	1.34015166726332	0.0775300056195866	0.264257202252676	1.68832393629038	0.0266004042215362	0.484792366937497	0.0126702511373455	0.986744816080954	0.996724909008197
Enterococcus italicus	-1.71454269225454	0.0148254800535591	0.168471364244989	1.94624779919537	0.00566093616690588	0.0559161858118866	1.87547430769592	0.00768330688577725	0.254596850896892	-1.78531618375399	0.0111590339486124	0.170703059862556
Veillonella atypica	1.88067580972717	0.0360483365461782	0.250335670459571	0.249784902016726	0.780642066105285	0.897460237517715	-0.690284845971054	0.441488472650471	0.997153621883122	0.94060606173939	0.294470195287447	0.93634904793649
Shuttleworthia satelles	-0.209859155884231	0.650367886605267	0.920021130486719	-0.799650781401595	0.0841713493097485	0.274368638841407	-0.322537605713014	0.486490344502492	0.997153621883122	0.267254019804349	0.563419092754019	0.996724909008197
Centipeda periodontii	-2.57930084633462	0.03215514268236	0.234488893497005	-1.17892478784222	0.301791530457707	0.566897242377581	1.48771285200244	0.222435563075641	0.997153621883122	0.087336793510036	0.938129394232464	0.996724909008197
Rhizobium leguminosarum	-0.236562686221323	0.935569100153025	NA	0.36129143289829	0.904395566234044	NA	-1.63247492711764	0.582263304828135	0.997153621883122	-2.23032904623725	0.452248730280699	NA
Arcanobacterium haemolyticum	-0.957045773870436	0.146900065635385	0.489666885451283	-0.605340533202031	0.336270878287369	0.591836745785769	0.531530192943091	0.428577668514442	0.997153621883122	0.179824952274686	0.770736493820435	0.996724909008197
Stenotrophomonas sp. SKA14	-0.806644068644772	0.491070682823845	NA	-0.755122178363532	0.533664392434157	NA	-0.411315487839408	0.740180439302778	0.997153621883122	-0.462837378120647	0.685432429623814	NA
Herminiimonas arsenicoxydans	-0.813534246165247	0.581141309086041	NA	-0.0174135143578688	0.990305552136282	NA	0.992108190753966	0.499973552404735	0.997153621883122	0.195987458946587	0.891514716469598	0.996724909008197
Bacteroides intestinalis	-0.520928170635916	0.467812766472616	0.850568666313848	-1.75779294954888	0.0142886360636667	0.103994786115258	0.326129793692415	0.649438617710341	0.997153621883122	1.56299457260537	0.0293743495733293	0.346241835822005
Staphylococcus aureus	-0.363475672258867	0.742398083061452	NA	0.136508586296554	0.899826296086119	NA	0.444716736795788	0.68698557350048	0.997153621883122	-0.0552675217596325	0.959437806900054	NA
Corynebacterium jeikeium	0.281632712307004	0.804703929538409	NA	-0.0251586152038535	0.982051107768861	NA	-0.051126197181557	0.963743773902556	0.997153621883122	0.2556651303293	0.821412894320555	NA
Leuconostoc lactis	-0.329397196378431	0.714012005949332	0.925047666899766	2.75722281205559	0.0021205785757547	0.031101819111069	2.57230712397865	0.00414247648881786	0.188741585021764	-0.514312884455374	0.567236001299067	0.996724909008197
Bacteroides stercoris	-2.53997225428593	0.000774088930394797	0.0253929045544221	-2.22795792481317	0.00318891920317614	0.0417145106577635	-0.0229198570173254	0.975798680474013	0.997153621883122	-0.334934186490083	0.657534901119562	0.996724909008197
Gemella sanguinis	-0.301909872461741	0.729528846767753	0.925047666899766	1.12850382467429	0.196344596779812	0.439957337228838	0.422468951191076	0.628503943067142	0.997153621883122	-1.00794474594496	0.24851200482931	0.862931256033064
Citrobacter sp. 30_2	-0.804914500259517	0.463908333261759	0.84654805339737	-1.8594578141986	0.0883481301265931	0.281319045929415	0.946260399962341	0.389052378910601	0.997153621883122	2.00080371390143	0.0667900552629366	0.52914838857487
Lactobacillus antri	3.73551642288158	2.13303818651268e-05	0.00213303818651268	-1.42499302496847	0.0844647255937389	0.274368638841407	-0.0266633776362959	0.974340492842716	0.997153621883122	5.13384607021376	4.60879301573008e-09	5.45790969231439e-07
Tepidanaerobacter acetatoxydans	-0.363178834055994	0.760700521087144	NA	-1.26553906102064	0.305678600096561	NA	-1.1990857037833	0.333405282188554	0.997153621883122	-0.296725476818656	0.802786967141253	0.996724909008197
Alicycliphilus denitrificans	-0.353286074812749	0.619031107024563	NA	-1.52744936183599	0.0253243586433413	NA	-0.155339242161336	0.83253231987631	0.997153621883122	1.01882404486191	0.120964625621764	0.643633530758664
Salmonella bongori	0.440129255947237	0.699642044288818	0.925047666899766	-1.56047441636453	0.151468947577579	0.383203028509165	1.68138775780742	0.13126178850317	0.909274914280994	3.68199143011919	0.000961489587022936	0.0259144336311896
Brevibacterium linens	1.10622086128685	0.779814395765962	NA	0.709040864101082	0.858410412618367	NA	-1.37736943665416	0.727781349060661	NA	-0.98018943946839	0.805198587821822	NA
Actinomyces sp. oral taxon 170	1.19998196623405	0.0574679787718494	0.312325971586138	0.186357987021875	0.767962767360234	0.893495142794119	-0.572776506349506	0.364448381048231	0.997153621883122	0.440847472862667	0.485277049858967	0.996724909008197
Mannheimia haemolytica	2.31838036313396	0.172520686994032	NA	-0.378462650358085	0.827707662802025	NA	-1.66461188082693	0.324237717428476	0.997153621883122	1.03223113266511	0.555180556560551	NA
Actinomyces sp. oral taxon 175	0.0293065704152832	0.952941087759096	0.976747530252677	-0.294561942741469	0.553037018337835	0.766052393257011	0.213667884015536	0.666999294360704	0.997153621883122	0.537536397172288	0.279027278215953	0.913252489630906
Clostridium perfringens	0.304246583393462	0.737015499821397	0.925047666899766	0.123194109110001	0.89174730366744	0.946635516395864	0.545778670720101	0.546695788619121	0.997153621883122	0.726831145003562	0.422260094841738	0.996724909008197
Rhodococcus erythropolis	0.68050007312177	0.629818377944184	0.914624511443222	3.00373464178565	0.0322455519216624	0.173409412556495	2.03694370211437	0.141684060400129	0.909274914280994	-0.286290866549511	0.841124467506983	0.996724909008197
Streptococcus criceti	-0.667216953847345	0.533093351991055	0.881790474511603	2.18969244074211	0.0376138778488321	0.190025815939361	2.26745601517636	0.0320500675128398	0.52700935835908	-0.589453379413092	0.580314809577004	0.996724909008197
Magnetospirillum magneticum	0.707374054600565	0.78350334061813	NA	-0.600496213638812	0.814174904470916	NA	-0.209751830020793	0.935035753714036	NA	1.09811843821858	0.667479818160969	NA
Kyrpidia tusciae	-1.38280193987878	0.331710132014421	NA	0.705661915758593	0.632658135053097	NA	0.582115220132968	0.6933573704572	NA	-1.50634863550441	0.290328995775309	NA
Desulfohalobium retbaense	0.682205349607897	0.838712487519769	NA	0.776588167133968	0.816369099241815	NA	0.653042057517484	0.845178142519891	NA	0.558659239991413	0.867621993848002	NA
Erythrobacter sp. UnknownP1	0.550343497802108	0.50856179246518	NA	2.01123400659392	0.0174053795357074	NA	0.878178577556296	0.257225304596217	0.997153621883122	-0.582711931235516	0.516701855202229	0.996724909008197
Listeria innocua	1.66808097532033	0.684140298696185	NA	0.682152829932686	0.868117182461611	NA	-0.779942510911004	0.84913577730846	NA	0.205985634476637	0.960010834310914	NA
Bacillus subtilis	-0.613159484263427	0.560147332869308	NA	-1.23340781508109	0.250286949401353	NA	-0.667717697730804	0.539748971611798	0.997153621883122	-0.0474693669131385	0.963446047973227	0.996724909008197
Providencia rettgeri	-1.5156568335621	0.560451689084017	NA	-1.51632012311875	0.553062459135787	NA	1.14050864206933	0.662159124807052	NA	1.14117193162598	0.654415781927726	NA
Halothermothrix orenii	-0.721311415623929	0.304612794198992	0.689169217644779	0.230311090971839	0.740615821988942	NA	0.479736265511844	0.498433440649831	0.997153621883122	-0.471886241083925	0.493774714893694	0.996724909008197
Bacteroides coprosuis	0.633924505239973	0.398556857696006	0.784560743496075	1.19974963519081	0.11038732282249	0.314934664996254	-0.00312923175536463	0.996672963086004	0.999751393514072	-0.568954361706198	0.449284030094719	0.996724909008197
Corynebacterium matruchotii	0.888092985816635	0.363514423454828	0.751062858377743	0.766962593585743	0.422908859181903	0.668914666156997	1.11402307260569	0.246254920178332	0.997153621883122	1.23515346483658	0.20459568306089	0.855769231590741
Leuconostoc gasicomitatum	2.62556927801127	0.0266129071725616	0.221774226438013	-0.213889158603717	0.855336864154628	0.936613217762081	-0.620693682819211	0.596575559259872	0.997153621883122	2.21876475379577	0.0611110243964242	0.524073330429941
Janibacter sp. HTCC2649	2.46893084936125	0.238820419860151	NA	3.42860022317515	0.100016399524103	NA	0.877141884185844	0.663752120389537	0.997153621883122	-0.082527489628058	0.969528972585222	NA
Lactobacillus farciminis	1.44168421070979	0.414239046872405	NA	-0.0837338879885122	0.959937543453556	NA	0.569428075319146	0.739713429004232	0.997153621883122	2.09484617401745	0.223303173915161	NA
Hippea maritima	-1.50773341208985	0.239893592166494	0.614258503128139	-1.75177094549203	0.17185950756891	0.411782186452239	-0.128977666523596	0.921378376049184	0.997153621883122	0.115059866878587	0.927114030771069	0.996724909008197
Leuconostoc gelidum	2.99059821792856	0.00180861267807992	0.0502392410577755	-0.444881577426806	0.637328488746326	0.800512382724513	-0.976228299049249	0.300412003398002	0.997153621883122	2.45925149630612	0.0103732084338676	0.163089888154697
Runella slithyformis	3.87367080501175	0.156587171627345	NA	-0.373351535144094	0.890718294013303	NA	-2.01328496060609	0.455443348101795	0.997153621883122	2.23373737954975	0.417323809622262	NA
Burkholderia multivorans	-0.142501374799531	0.884669823712576	NA	0.244962297813775	0.797328634497038	NA	0.539834219819296	0.577981633203721	0.997153621883122	0.15237054720599	0.87468781028991	0.996724909008197
Treponema vincentii	-0.0544549696218833	0.905890754358157	0.976747530252677	0.532439274795906	0.247911543547937	0.502023970476564	0.13541102015505	0.768748920738448	0.997153621883122	-0.45148322426274	0.327257086845344	0.945038322216657
Photorhabdus luminescens	-2.27897219781463	0.316097158236531	NA	-0.813560825715873	0.713579083448206	NA	1.87476391046638	0.412405372974671	0.997153621883122	0.409352538367619	0.852526754192533	NA
Thioalkalivibrio sulfidophilus	-0.27959728597381	0.942515726689017	NA	-2.77349887390273	0.469226201173859	NA	0.585495753266953	0.879978070972752	NA	3.07939734119587	0.421641642513027	NA
Cupriavidus necator	-0.795686481755267	0.519141552869895	NA	0.719137340591116	0.552953778664637	NA	0.816002896919963	0.508499870391134	0.997153621883122	-0.698820925426421	0.564252949845526	NA
Desulfotalea psychrophila	-1.70669477740597	0.52350105845105	NA	-2.01015545753121	0.436712249500997	NA	2.1645837102067	0.415875630461387	0.997153621883122	2.46804439033194	0.342443143915462	NA
Vibrio parahaemolyticus	-0.856641206623538	0.730083009524544	NA	0.5822089754505	0.814169817363248	NA	1.42045610938462	0.566327638842164	NA	-0.0183940726894206	0.994089106362873	NA
Bulleidia extructa	0.841758377454016	0.368929035388914	0.759113241540975	-0.164448267920996	0.860675814042244	0.938214175667671	-0.648410488833611	0.488789878235744	0.997153621883122	0.357796156541401	0.702609533439421	0.996724909008197
Desulfomicrobium baculatum	0.981179101930444	0.628779294354258	NA	1.91588980065189	0.3428334052792	NA	0.275117564229221	0.890178897506343	NA	-0.65959313449222	0.748389595938427	NA
Corynebacterium pseudotuberculosis	0.329531046199622	0.935699227704309	NA	1.48533107764901	0.715092975918133	NA	1.68238140510898	0.67927664380132	NA	0.526581373659598	0.897421914640629	NA
Lactobacillus johnsonii	0.398047330284845	0.794264985187429	NA	1.04650740109679	0.497023076001202	NA	0.177486083128403	0.906267432441842	0.997153621883122	-0.470973987683543	0.762646826327518	NA
Herbaspirillum seropedicae	0.362442418293515	0.734574978444204	NA	1.23319156763658	0.264114549413761	NA	0.128667563892738	0.902564546699179	0.997153621883122	-0.742081585450326	0.508148147961867	NA
Prevotella sp. oral taxon 317	-1.30495156824254	0.436320947732769	0.814892399711934	0.376821494607505	0.822207725651457	0.923314476137599	0.215424082502545	0.897781791595978	0.997153621883122	-1.4663489803475	0.381747256088534	0.991141958468397
Fluviicola taffensis	-1.87199608526107	0.059407439324661	0.319394835078823	-1.18364980537895	0.237650923132269	NA	-0.0883649335193923	0.932075098409633	0.997153621883122	-0.77671121340151	0.417045421501892	0.996724909008197
Bacillus pseudofirmus	0.0293651352980416	0.974975879169923	0.980861045442579	0.173194386380066	0.850940955740228	0.933912522853221	0.373295206456181	0.687713054008293	0.997153621883122	0.229465955374156	0.804939057294333	0.996724909008197
Dehalococcoides mccartyi	0.773797218457074	0.509195674662455	0.881790474511603	0.942046156608973	0.424921843421855	0.669909355753023	-1.35862712550514	0.247091984780783	0.997153621883122	-1.52687606365704	0.195333085074208	0.843958214900775
Aeromonas veronii	-1.13400193058388	0.603062266717982	NA	-0.710568816829195	0.742501158494263	NA	0.878428884696481	0.687084894769251	NA	0.454995770941798	0.833378011150047	NA
Acetohalobium arabaticum	-0.536043861685803	0.80464166814236	NA	1.3252885072135	0.53674084670625	NA	1.52234007796035	0.477952573813306	NA	-0.338992290938954	0.875702153132295	NA
Lachnoanaerobaculum saburreum	-0.0212932004076044	0.964878216604718	0.976747530252677	-0.0868461994683153	0.857473035167561	0.936832842034085	-0.091136266737291	0.850518587780161	0.997153621883122	-0.02558326767658	0.957806597017154	0.996724909008197
Kineococcus radiotolerans	0.393688827270761	0.855501403098635	NA	0.360759906339387	0.867449888101968	NA	-0.0833847391883777	0.969228179958407	NA	-0.0504558182570033	0.981380097864847	NA
Erwinia amylovora	-0.179675556339719	0.917154831474457	NA	0.0835070572623132	0.956077181589718	NA	2.67032742133558	0.101726982292822	0.823988556571858	2.40714480773355	0.136988250865831	NA
Methanosphaera stadtmanae	-29.3992197744339	1.27235747607734e-12	6.36178738038668e-10	19.1887097081484	3.81577898806511e-06	0.000307806171703919	19.0723214079854	4.36620346290465e-06	0.00106098744148583	-29.5156080745969	1.03795615908329e-12	1.95827728680382e-10
Spirochaeta thermophila	0.687818778468897	0.608470671046345	NA	0.2949401570016	0.820564885540728	NA	0.137730498395215	0.915539803613246	0.997153621883122	0.530609119862513	0.693059821708628	NA
Spirosoma linguale	0.727772909312191	0.779753712378237	NA	1.26484556155209	0.617517847946383	NA	1.63700960808575	0.5211004172003	0.997153621883122	1.09993695584586	0.670409879197894	NA
Bacteroides sp. 1_1_30	-0.972927121134165	0.122688965189384	0.435067252444624	-1.50366511361119	0.0170503914308389	0.11464231890987	-0.193492850234539	0.758856381270155	0.997153621883122	0.337245142242491	0.592613375256354	0.996724909008197
Streptococcus pyogenes	-0.228115976993883	0.735132926852275	0.925047666899766	1.18211935451544	0.0753460279982354	0.264257202252676	1.48714124514861	0.0260516506880658	0.484792366937497	0.0769059136392856	0.908724517555273	0.996724909008197
Selenomonas sp. oral taxon 137	1.75366329967828	0.223169277025363	NA	-0.601294273942173	0.671226726604079	NA	-0.869387311099339	0.538862455258975	0.997153621883122	1.48557026252112	0.302731338003967	0.937120693782862
Parasutterella excrementihominis	-1.14044847829671	0.240372358459252	0.614258503128139	-1.48268272816298	0.126912351072636	0.341253210661978	0.461714174151316	0.63456080965239	0.997153621883122	0.803948424017587	0.407866423576195	0.996724909008197
Clostridiales genomosp. BVAB3	0.206661825925335	0.460100848059778	0.84267554589703	0.463294316013471	0.0974775580312133	0.29615782995905	0.200023170550227	0.47409294569776	0.997153621883122	-0.0566093195379097	0.839727310941952	0.996724909008197
Alkaliphilus metalliredigens	0.0526770650943134	0.934949049739198	0.976747530252677	0.620018716196233	0.33482709720308	0.591803900618837	0.487992309075732	0.447787411153023	0.997153621883122	-0.079349342026187	0.902154150794168	0.996724909008197
Bacteroides caccae	0.385511526460004	0.678186632086325	0.925047666899766	-0.812991985486686	0.381547045945754	0.628125068835868	-0.689909594773934	0.457741010651919	0.997153621883122	0.508593917172756	0.58409251258281	0.996724909008197
Pectobacterium atrosepticum	-4.07840588331828	0.0165667073904057	0.180072906417453	-2.2286410096987	0.157892688723268	0.387919093106912	3.34847068403292	0.0505843550117454	0.596306271063374	1.49870581041335	0.338700147972437	0.953167850542488
Corynebacterium resistens	0.709800548292239	0.610269860652593	NA	0.0649468445865019	0.961518822195356	NA	0.352051362925268	0.795412960967202	0.997153621883122	0.996905066631005	0.470457422890689	0.996724909008197
Desulfotomaculum kuznetsovii	-0.189735839091947	0.938660074806439	NA	0.6816117464524	0.782212599808023	NA	-0.0831304419251186	0.973104683293814	NA	-0.954478027469465	0.698665650435135	NA
Dethiobacter alkaliphilus	1.40201153869418	0.12630730044689	NA	1.19720972585568	0.190395192272317	NA	-0.118765338691252	0.892578902757426	0.997153621883122	0.0860364741472508	0.927877392957084	0.996724909008197
Eikenella corrodens	-2.56984122110598	0.297087490992207	NA	-0.501907809704625	0.844044484047377	NA	-1.06415177021621	0.674685033574331	0.997153621883122	-3.13208518161757	0.20680595225212	0.855769231590741
Weissella koreensis	0.205159402414433	0.825684559686973	0.953446373772486	0.725972820294149	0.402051644434743	0.648643319688051	2.63232700624164	0.00333315213130843	0.16199119358159	2.11151358836193	0.0192691169615561	0.253635353493971
Solobacterium moorei	1.31982249616607	0.0204906571408821	0.200888795498844	0.000830435185481934	0.998836822046035	0.998836822046035	-0.925556605360278	0.10405107138451	0.825916328434911	0.393435455620305	0.489904103620038	0.996724909008197
Erwinia tasmaniensis	-3.54742027965725	0.0272848200106696	0.223646065661226	-2.5005519708431	0.0986517617001973	0.296568028962084	2.37462734021839	0.142036052705875	0.909274914280994	1.32775903140424	0.377080958806384	0.991141958468397
Butyrivibrio crossotus	4.31849154913954	4.88971023649246e-06	0.000814951706082076	4.76716621562016	4.55424718921841e-07	7.3475187986057e-05	-0.00240692283029706	0.997967938535215	0.999751393514072	-0.451081589310922	0.633153369910405	0.996724909008197
Streptococcus vestibularis	0.341227837067782	0.657759673610615	0.921251050843045	0.44443823922886	0.563931189658334	0.768852664210236	0.2874298001275	0.709022542925541	0.997153621883122	0.184219397966422	0.810975562805082	0.996724909008197
Neisseria flavescens	0.536476414274946	0.628919313288871	0.914624511443222	1.16119120600271	0.301477312237097	0.566897242377581	-0.506625038928921	0.648102509778236	0.997153621883122	-1.13133983065668	0.31411757434917	0.940690725299632
Fusobacterium gonidiaformans	-4.01388662298492	0.00058689608096222	0.0249168633267948	-1.5504737355203	0.17123238046276	0.411782186452239	0.758386687888345	0.532985370664881	0.997153621883122	-1.70502619957628	0.114613951213677	0.643633530758664
Leadbetterella byssophila	-1.92012023835698	0.118493832944091	0.429325481681487	-0.773391851231205	0.531231414699499	0.751801183375899	-0.0078144117143715	0.994996392383795	0.999751393514072	-1.15454279884015	0.3435445963086	0.953167850542488
Burkholderia glumae	-0.203477065420323	0.882195540300424	NA	0.841294863460555	0.51705279129961	NA	1.05128261960254	0.425073651345487	0.997153621883122	0.00651069072166391	0.996164635349177	NA
Serratia odorifera	-3.32791931172297	0.0791944551776798	0.35041794326407	-3.23079771336046	0.0720129606757161	NA	2.47193071996815	0.196920734763566	0.997153621883122	2.37480912160563	0.180844360801527	0.818863265709316
Bartonella grahamii	0.115503906141969	0.955538794263665	NA	0.223422550852496	0.913350514325484	NA	0.352170016320565	0.864233409315936	NA	0.244251371610038	0.905862602259543	NA
Pectobacterium wasabiae	-0.806091034401532	0.666332290875532	0.922897909799906	-2.97621937840041	0.0723747612657579	0.25947692187131	3.1449776659392	0.0785282161857943	0.739251242497213	5.31510600993808	0.00231224153464522	0.0484714336521923
Corynebacterium pseudogenitalium	0.623155965421962	0.529141384873639	NA	-0.649033113663786	0.485932807525706	NA	0.231046122315475	0.809520613941657	0.997153621883122	1.50323520140122	0.118922605084221	0.643633530758664
Pseudoalteromonas tunicata	-2.39009305469432	0.182199144785968	NA	-0.252749694352525	0.892322804750934	NA	-0.0556979980631465	0.976202409820377	NA	-2.19304135840494	0.22094042134118	NA
Xanthomonas euvesicatoria	1.81036365355932	0.37227856747014	NA	1.01746758414562	0.616135691317164	NA	0.0926229525666715	0.962855002943798	NA	0.885519021980371	0.668648231411137	NA
Histophilus somni	1.13359683920709	0.447426670047203	NA	-0.975405980300158	0.506173450837822	NA	-0.674813503977413	0.647417135318198	0.997153621883122	1.43418931552984	0.333812818461485	0.952182849854068
Coprobacillus sp. 29_1	1.04348228398772	0.0249502647643576	0.219988861448024	-0.399341738353511	0.390856954903317	0.634814651587938	-1.3003249457834	0.00520540773463807	0.22322013167948	0.142499076557834	0.759460352849642	0.996724909008197
Coleofasciculus chthonoplastes	0.72826595773022	0.798920969900694	NA	1.26367731794904	0.658400278201506	NA	-0.15624331551068	0.956392329662715	NA	-0.691654675729499	0.808885148610524	NA
Granulicatella elegans	0.673068599284185	0.443686432741246	0.822876236039454	1.30073247874	0.135363753482095	0.356065525463771	1.16560851802594	0.180824737080925	0.997153621883122	0.537944638570118	0.540421242835466	0.996724909008197
Haemophilus ducreyi	0.657504641648206	0.591433994246167	NA	-1.52714665576219	0.199309388806215	NA	-0.329902673879386	0.785823252102788	0.997153621883122	1.85474862353101	0.122487222320331	0.643633530758664
Streptococcus cristatus	-0.0832525889977966	0.886429846918594	0.975713569986652	0.588248999496287	0.312010883195436	0.56749825831655	1.07855138124643	0.0640036685465539	0.682437700113651	0.407049792752347	0.484623304368219	0.996724909008197
Ralstonia solanacearum	-0.392301184852048	0.709394526070702	NA	-0.322245480059363	0.775917637962411	NA	-0.564331483770996	0.615380708136704	0.997153621883122	-0.63438718856368	0.550316743057279	NA
Sinorhizobium fredii	0.547672627975005	0.698600205654221	NA	0.345376989997297	0.815409705716075	NA	-0.86556414828743	0.543583150069068	NA	-0.663268510309723	0.651666834875955	NA
Alloprevotella tannerae	-0.408226241096747	0.395366050905321	0.781355831828698	-0.747729091362929	0.11939099475575	0.326470290744537	0.133407350937475	0.781234759573636	0.997153621883122	0.472910201203657	0.324570143288335	0.944789406018599
Leptotrichia buccalis	1.38353964617245	0.322892648493122	NA	1.60175195872358	0.291772157224624	NA	-1.15221341297163	0.407121958314979	0.997153621883122	-1.37042572552276	0.369841150685041	NA
Methylobacillus flagellatus	-0.568112143740652	0.84248609751112	NA	-2.69534214343136	0.336250910373879	NA	0.296959742126766	0.917272756736483	NA	2.42418974181747	0.387109908956916	NA
Prevotella multiformis	-0.0398526004583305	0.95746169946936	0.976747530252677	0.27127383984342	0.716545116431023	0.861050948113334	0.171130658084912	0.818833821518311	0.997153621883122	-0.139995782216839	0.851368737908581	0.996724909008197
Neisseria gonorrhoeae	-1.78032214809358	0.150739738084903	0.495854401595076	-1.11071707533564	0.373921535576641	0.622656114381317	-0.431375126203287	0.731498929240402	0.997153621883122	-1.10098019896123	0.371073747544511	0.991141958468397
Bordetella petrii	0.702129287827389	0.335449489139614	NA	0.861597439663601	0.289979957995993	NA	-0.593519329981107	0.412002874259932	0.997153621883122	-0.752987481817318	0.357953801019653	NA
[Ruminococcus] torques	-0.238026970725439	0.562247593696091	0.884037097006433	-0.0445272595129486	0.913672792481996	0.957181020695424	-0.130714446830852	0.750302653776611	0.997153621883122	-0.324214158043343	0.429913423629163	0.996724909008197
Treponema phagedenis	2.56187702365553	0.0997315553099204	NA	-1.30776071679339	0.400084514536605	NA	-2.26628721939858	0.141567350169788	0.909274914280994	1.60335052105033	0.306703961796323	0.937120693782862
Ureaplasma urealyticum	0.586813658258384	0.561704964154679	0.884037097006433	0.359935988318546	0.721152456806749	0.861821701467818	0.35936351627874	0.721660916414071	0.997153621883122	0.586241186218578	0.56196503693135	0.996724909008197
Methanobrevibacter smithii	0.100505418910252	0.964422895532866	0.976747530252677	-0.356775571482311	0.874192646389801	0.946635516395864	-0.360966046348943	0.872727512854662	0.997153621883122	0.09631494404362	0.965905324753304	0.996724909008197
Desulfotomaculum reducens	-1.25965236258253	0.334102412546995	NA	-0.643986132604316	0.609378410355056	NA	1.17457403872417	0.368381474859087	0.997153621883122	0.55890780874595	0.657000031154564	0.996724909008197
Yersinia pseudotuberculosis	-3.78186453813742	0.0318971001355359	0.234488893497005	-1.05185720896062	0.51995363162828	0.739420566033789	3.62701239336216	0.0397757407379861	0.536972499962812	0.897005064185352	0.582837841558318	0.996724909008197
Comamonas testosteroni	-0.0514024168872326	0.962834335401738	0.976747530252677	-1.3189293738651	0.242731840236658	0.494030639123155	-1.25772712280893	0.266400127431039	0.997153621883122	0.00979983416893894	0.992894551069018	0.996724909008197
Leuconostoc kimchii	0.95762196564891	0.19695491214754	0.575891555986959	1.56994637865528	0.0345259477795594	0.181636507883769	0.344111337270775	0.640584756683495	0.997153621883122	-0.268213075735597	0.719838469271914	0.996724909008197
Variovorax paradoxus	-0.148006212995643	0.895433604775703	NA	0.245586998861349	0.823227299366668	NA	0.296652105246652	0.790488195977616	0.997153621883122	-0.0969411066103399	0.930343011383347	NA
Methylotenera mobilis	1.53121327569438	0.437250853612586	NA	0.364696729804784	0.856939800872513	NA	-1.18491368033358	0.54703649775013	NA	-0.0183971344439871	0.9927563302583	NA
Rhodobacter sp. SW2	1.010540365509	0.684337677667141	NA	1.74714574958472	0.481877880623924	NA	0.044949977782704	0.98551058774502	NA	-0.691655406293017	0.781592724050079	NA
Pasteurella dagmatis	1.13919617488185	0.392256675586314	NA	-1.18816870283535	0.422672111764521	NA	-2.91422755923525	0.0355082978172501	0.52700935835908	-0.586862681518056	0.681735625513139	NA
Clostridium methylpentosum	0.179955304500995	0.59497331816657	0.903752350906756	0.404425132317385	0.2321636828802	0.486438192701372	0.092715895624502	0.784145161339426	0.997153621883122	-0.131753932191888	0.697106235129672	0.996724909008197
Coprococcus comes	-0.0671295066342446	0.875473867789888	0.968444544015363	0.312316379520789	0.465951989150178	0.695529796105737	-0.0527753972863651	0.901948228163098	0.997153621883122	-0.432221283441398	0.312978707400577	0.940690725299632
[Clostridium] bartlettii	-0.0733023252002142	0.90777857078176	0.976747530252677	-0.182506527245749	0.77302677774505	0.894320562527979	-0.156469812802803	0.804698119143005	0.997153621883122	-0.0472656107572686	0.940457561628328	0.996724909008197
Peptoniphilus lacrimalis	0.866880816802892	0.34828148840673	0.737884509336292	1.52525127261434	0.097903414862496	0.29615782995905	1.41063294471028	0.125843949531466	0.909274914280994	0.752262488898831	0.415684393367641	0.996724909008197
Cupriavidus pinatubonensis	0.908624632230387	0.387780617948496	NA	0.580622028161365	0.597697899446777	NA	-0.501410700536371	0.623168024747166	0.997153621883122	-0.17340809646735	0.878000138599221	NA
Actinobacillus pleuropneumoniae	-0.0190598405696644	0.965026559889645	0.976747530252677	-0.0648463942336397	0.886194590529279	0.946635516395864	-0.35216485039338	0.431352371168501	0.997153621883122	-0.306378296729404	0.48662381063649	0.996724909008197
Mannheimia succiniciproducens	0.236373212893537	0.909114422008795	NA	-1.77067321305258	0.394553774331918	NA	-1.036319918607	0.622403479664896	0.997153621883122	0.970726507339117	0.635101240915005	NA
Selenomonas sputigena	1.68556073193892	0.459061684534977	NA	0.346539702897714	0.883225837059823	NA	-2.39575559634382	0.295096830930825	0.997153621883122	-1.05673456730262	0.652676232947379	NA
Pseudomonas aeruginosa	0.111787115949937	0.900835502282061	0.976747530252677	2.10206972956681	0.0184738208453389	0.120828774177622	1.90465481435758	0.0327136865124215	0.52700935835908	-0.0856277992592962	0.923989987222924	0.996724909008197
Escherichia coli	0.812256904119839	0.502255296160201	0.879652059787854	-3.79705283372174	0.00170982772894917	0.0275852206937133	-0.878465013439524	0.468063802965252	0.997153621883122	3.73084472440205	0.00205746383163314	0.0447894049501676
Aggregatibacter actinomycetemcomitans	-0.64845617834173	0.684111277500417	NA	-0.598535088875755	0.699344349841745	NA	0.643120829827513	0.68668791691921	0.997153621883122	0.593199740361538	0.701777864352575	NA
Streptococcus porcinus	0.557374469628346	0.222612493816965	0.610278424332979	0.0466322105818507	0.918750330806706	0.958699266380982	-0.674331825986621	0.140093333429033	0.909274914280994	-0.163589566940126	0.720438318587909	0.996724909008197
Haemophilus pittmaniae	-1.64651419595762	0.0937152914819893	0.387253270586733	0.949604153555314	0.332689155466394	0.591803900618837	1.72666493619677	0.0787802740534461	0.739251242497213	-0.869453413316163	0.375133835444603	0.991141958468397
Lachnospiraceae bacterium 3_1_46FAA	0.176722719432371	0.816479084335167	0.949394284110659	-1.35371020602712	0.0754499669610508	0.264257202252676	-0.453712449390271	0.551292927806481	0.997153621883122	1.07672047606922	0.157370040043165	0.76755895903641
Treponema succinifaciens	0.27932996681425	0.519230843441263	0.881790474511603	0.506153730924493	0.242932421717585	0.494030639123155	-0.242300530400227	0.576098586295583	0.997153621883122	-0.46912429451047	0.279139011848316	0.913252489630906
Selenomonas sp. oral taxon 149	2.83467988775466	0.0454553114271249	0.277166533092225	0.5002753009327	0.729993545233322	0.866469378319513	-2.96023519091684	0.0370023901968748	0.52700935835908	-0.625830604094883	0.665447339705368	0.996724909008197
Campylobacter curvus	-0.3092595118704	0.925294564848803	NA	-0.188630625063817	0.955504352670611	NA	-2.73292155188246	0.413225634912324	0.997153621883122	-2.85355043868905	0.392819117616134	NA
Lachnospiraceae bacterium 4_1_37FAA	-0.546942292423435	0.0837232438079095	0.360876050896162	-0.617751424866525	0.050765088820389	0.215528973588318	0.0140951656543642	0.96445316418414	0.997153621883122	0.0849042980974546	0.788306970384958	0.996724909008197
Bilophila wadsworthia	0.248518484490058	0.768123607258254	0.929552217067871	0.45931858606631	0.58581260280066	0.785048352728542	0.633960178096397	0.451990825054264	0.997153621883122	0.423160076520146	0.61565570414561	0.996724909008197
Fructobacillus fructosus	0.4252321336408	0.828328320436453	NA	1.36679582300497	0.483500106729979	NA	0.281972994877723	0.885010598011585	NA	-0.659590694486445	0.736719314138793	NA
Haemophilus parainfluenzae	-1.56218062265336	0.115990938956188	0.429325481681487	0.370921297161794	0.708962350522068	0.857844444131703	1.25913747585425	0.205195736635879	0.997153621883122	-0.673964443960908	0.497639151852445	0.996724909008197
Paraprevotella xylaniphila	0.840841237726234	0.229942908960943	0.610278424332979	0.449572285613695	0.520955398796533	0.739420566033789	-0.309826650004728	0.658232516889077	0.997153621883122	0.0814423021078106	0.907432070882961	0.996724909008197
Citromicrobium bathyomarinum	0.138091945722773	0.878952871548218	NA	2.10153084304736	0.0258675934075532	NA	0.993439111005624	0.249003291118568	0.997153621883122	-0.969999786318962	0.324438393935303	NA
Citromicrobium sp. JLT1363	0.528720628342882	0.536384677323947	NA	1.26519163473567	0.13486727636601	NA	0.511564752385127	0.520916111029072	0.997153621883122	-0.224906254007664	0.802930643635945	NA
Tropheryma whipplei	0.650139075680297	0.876757357378366	NA	0.709040975468007	0.865696093886764	NA	-0.0556965863715565	0.989400152646778	NA	-0.114598486159266	0.978191914157704	NA
Lactobacillus rhamnosus	-0.0076496922170827	0.994019431796508	0.994019431796508	-0.715433055823732	0.48436394237451	0.712968365839634	-2.42940347036065	0.0174751519991956	0.398105806481675	-1.721620106754	0.0918795703309716	0.60029153781613
Sulfuricurvum kujiense	2.808539085435	0.03328486388462	NA	1.75487818960537	0.19447056989447	NA	-0.494981655195801	0.687601512312221	0.997153621883122	0.558679240633829	0.696738606881616	NA
Clostridium papyrosolvens	-0.447352179219898	0.478430492416378	0.857192736638923	0.755413903211251	0.248937506021437	0.502023970476564	0.00886784339226401	0.988923313507624	0.997153621883122	-1.19389823903889	0.0653132008645464	0.52914838857487
Coprococcus eutactus	0.78057899622611	0.413844944816873	0.792806407695158	0.590588668547913	0.536407461683277	0.754712823996238	-0.445374117096324	0.641045360234167	0.997153621883122	-0.255383789418127	0.789201647246226	0.996724909008197
Rhodomicrobium vannielii	-0.739386014740584	0.53916860898158	NA	-0.909411318672156	0.458947781873026	NA	-0.525590750591643	0.672349913018405	0.997153621883122	-0.355565446660071	0.764868972647891	0.996724909008197
Prevotella buccae	2.12150399998604	0.0402646833806886	0.261458982991484	3.36862337743387	0.00115279527567682	0.0223181165371032	-0.568352265003239	0.582498068022241	0.997153621883122	-1.81547164245107	0.0799709162874852	0.558809118749588
Bacteroides finegoldii	-0.65191385838783	0.253885143575976	0.634712858939941	-0.430271785759123	0.451418846964377	0.686052501786459	0.201191772621681	0.724748153430105	0.997153621883122	-0.0204503000070261	0.971448443173025	0.996724909008197
Aerococcus viridans	-0.848922107631375	0.263744514890307	0.641037456251032	1.31371518245922	0.081398489835939	0.274368638841407	1.248241523763	0.0984295856624227	0.815399635771661	-0.914395766327595	0.227767526319301	0.858719361056696
Bacillus amyloliquefaciens	1.84474015662129	0.147355893200887	NA	-0.370410959383978	0.738992491419513	NA	0.455554856203733	0.690877147216525	0.997153621883122	2.670705972209	0.0316382322382465	NA
Haloplasma contractile	-0.196494277485106	0.738977199520302	0.925047666899766	0.848608625425958	0.152042199388821	0.383203028509165	0.0303233625007567	0.959017886329765	0.997153621883122	-1.01477954041031	0.0865291366051629	0.583041563315741
Methanothermobacter thermautotrophicus	0.488387476221442	0.721266768315895	NA	0.948754129826833	0.512842122943643	NA	-0.418389176318277	0.759403154078327	0.997153621883122	-0.878755829923668	0.545162180203954	NA
Dysgonomonas gadei	-0.0637992726923645	0.974549459903056	NA	1.94885047332975	0.355710696399429	NA	-0.980803807031684	0.629564522428171	0.997153621883122	-2.9934535530538	0.149661296417148	NA
Clostridium acetobutylicum	1.46053452028134	0.139173430242068	0.480874599923108	2.353293841858	0.0169807740456009	0.11464231890987	0.733224323705752	0.444430483028073	0.997153621883122	-0.159534997870905	0.874965873625462	0.996724909008197
Streptococcus constellatus	0.393778361245496	0.505563533401348	0.880772706274125	0.452353277057791	0.44448047306345	0.685122767397165	-0.0712117904933883	0.904119864171764	0.997153621883122	-0.129786706305683	0.826433164450748	0.996724909008197
Agrobacterium fabrum	1.53437745436903	0.137470197836444	NA	-1.12529500420467	0.313300201150515	NA	-2.08859779091158	0.0507146622852252	0.596306271063374	0.571074667662114	0.597533874661437	NA
Streptococcus thermophilus	0.396299379915902	0.712337015896503	0.925047666899766	2.71227240059222	0.0116187330657249	0.096956324203635	2.42918156788626	0.0238132826072702	0.469619911121881	0.113208547209945	0.916114078760735	0.996724909008197
Anaerobaculum hydrogeniformans	-1.51518834714688	0.654188512524653	NA	0.0999073331772692	0.976598653586067	NA	-0.344235693205905	0.919495016488415	NA	-1.95933137353005	0.56241527571447	NA
Anoxybacillus flavithermus	1.29557063346949	0.274964315645973	NA	-0.952849418265539	0.311317109510009	NA	1.00339930722059	0.349283236042825	0.997153621883122	3.25181935895562	0.00237218556968808	NA
Actinomyces sp. oral taxon 448	0.580033863317352	0.47088180526241	0.853046748663786	-0.053056275650646	0.947413264224938	0.975634084861425	-0.346987500953111	0.6662082182641	0.997153621883122	0.286102638014887	0.722103659266667	0.996724909008197
Candidatus Pelagibacter sp. HTCC7211	-0.848759020988106	0.310959542688085	NA	-0.314068833134589	0.66313465978178	NA	0.867767046723777	0.30025471434511	0.997153621883122	0.333076858870261	0.644109578931818	NA
Rothia dentocariosa	0.256301413614835	0.687540830133295	0.925047666899766	0.701983441699128	0.270583383702418	0.528074023032138	0.316458664325832	0.619365509675974	0.997153621883122	-0.129223363758461	0.839334403397349	0.996724909008197
Candidatus Pelagibacter ubique	-1.38609000818912	0.164522239299222	NA	-0.989939055993042	0.276548738527955	NA	0.669462735475122	0.518017697857617	0.997153621883122	0.273311783279042	0.752221542778065	NA
Actinomyces sp. oral taxon 848	1.63806563892955	0.0702950753798863	0.336959019372432	2.79597826997158	0.00199955398879434	0.0302432540805144	1.11544707290854	0.217109658488347	0.997153621883122	-0.0424655581334934	0.962616494494773	0.996724909008197
Anaerofustis stercorihominis	1.08815839968775	0.206342797724148	0.590043804122175	0.313837057802312	0.715580490944227	0.861050948113334	-0.785452483262865	0.361621903816367	0.997153621883122	-0.0111311413774221	0.989690267887848	0.996724909008197
Conexibacter woesei	-1.68630516517613	0.29527086638723	NA	-1.87674924348009	0.23268505750845	NA	0.263884350934246	0.875213015919213	0.997153621883122	0.454328429238209	0.761724613169331	NA
Peptoniphilus duerdenii	-0.0358353972129016	0.943531235965089	0.976747530252677	-0.991647442204412	0.0496834068862446	0.212803264893295	-0.158160624712359	0.754692441839373	0.997153621883122	0.797651420279152	0.1142112768057	0.643633530758664
Pyramidobacter piscolens	0.616632393301548	0.724126621903419	0.925047666899766	0.227055403266124	0.898242518790516	0.949178406885983	-2.09349670856943	0.233955909763598	0.997153621883122	-1.70391971853401	0.334020756183048	0.952182849854068
Bacteroides sp. 2_1_56FAA	-1.65424505469044	0.0092550866536524	0.121777455969111	-2.00049764603982	0.00164829882421142	0.0275852206937133	0.107562941373886	0.865624719717232	0.997153621883122	0.453815532723273	0.475254145936414	0.996724909008197
Actinomyces coleocanis	-1.8136825426835	0.03839197644528	0.2559465096352	-3.28080946513554	0.000185270689266675	0.00640507240036218	-0.43126756801526	0.628743159297196	0.997153621883122	1.03585935443678	0.229092974416186	0.858719361056696
Desulfovibrio alaskensis	-1.02018322532071	0.441962637904536	NA	-0.322500820764625	0.809815826350252	NA	-0.0452130746664357	0.973335475350096	0.997153621883122	-0.742895479222519	0.571815315562632	0.996724909008197
Marvinbryantia formatexigens	-0.772452379581467	0.0417476371628856	0.264225551663833	-0.429686645315344	0.257387026370467	0.51190536840227	0.214644780909865	0.571569764819281	0.997153621883122	-0.128120953356258	0.735575287906035	0.996724909008197
Clostridium bolteae	0.0917139582428211	0.782203163801532	0.933009997796561	-0.490222161284217	0.139508624193083	0.359160500582192	-0.576058669208801	0.0825022675360789	0.751801912922519	0.00587745031823776	0.985865296746928	0.996724909008197
Actinomyces odontolyticus	0.560907871406924	0.391801514731021	0.777383957799646	0.198710354195154	0.761603194406804	0.888231195404561	-0.283052897830241	0.665632814657237	0.997153621883122	0.0791446193815293	0.903824913658561	0.996724909008197
Dialister micraerophilus	3.16683192317823	0.000249383892574792	0.0178131351839137	3.06840924059161	0.000384390217279389	0.0111670720875036	0.0603591923076673	0.944151078503836	0.997153621883122	0.15878187489429	0.854713090318966	0.996724909008197
Anaerococcus tetradius	1.87739444771647	0.025999980024817	0.221774226438013	-1.09540546578544	0.173387340127103	0.413396416854768	-0.637093697048388	0.431871611367759	0.997153621883122	2.33570621645352	0.00529433306545753	0.0998864171682988
Nitrosomonas eutropha	1.28262787447765	0.759621423287275	NA	0.420504369492127	0.920103714058276	NA	-0.976724854612483	0.815762717332554	NA	0	1	NA
Bifidobacterium gallicum	0.407210646199966	0.497311236919828	0.875547952323641	0.613570949040985	0.307922201587447	0.56749825831655	-0.061171644786538	0.918507980532251	0.997153621883122	-0.267531947627557	0.657731546369707	0.996724909008197
Clostridium sp. M62/1	-0.330918439327684	0.202246167699267	0.584526496240656	-0.14201918186549	0.584198382362435	0.785048352728542	-0.0747680405982853	0.773259940259641	0.997153621883122	-0.26366729806048	0.309614080808119	0.937120693782862
Enterococcus faecalis	-1.00910855049755	0.052647658257207	0.299134421915949	0.952545866692325	0.0674654984778317	0.252191290919527	0.662126447455705	0.203634952864453	0.997153621883122	-1.29952796973417	0.0125926846349316	0.187564723772928
Scardovia inopinata	1.00426669448299	0.179820947834077	0.555002925413818	-0.440370937521698	0.555693398428391	0.766052393257011	-0.390205443218394	0.601688981609984	0.997153621883122	1.05443218878629	0.158919117836455	0.76755895903641
Lachnospiraceae bacterium 3_1_57FAA_CT1	0.695054311181142	0.0901387436573281	0.378734217047597	0.00664033153949246	0.987082590250436	0.993330061385953	-0.498040772727466	0.224627444661315	0.997153621883122	0.190373206914184	0.642531836663038	0.996724909008197
Sinorhizobium medicae	0.952947632210042	0.334983678416317	NA	-1.53675815031851	0.159617088270499	NA	-2.26930150075689	0.0349544773025639	0.52700935835908	0.220404281771666	0.826666964044348	0.996724909008197
Peptostreptococcus anaerobius	-0.405675034065348	0.241082446038781	0.614258503128139	-0.704929160515738	0.0416332940454588	0.198163228498887	-0.143687259629846	0.678100353540979	0.997153621883122	0.155566866820544	0.65289582389193	0.996724909008197
Paenibacillus mucilaginosus	0.635446732755979	0.0961059207374431	0.393876724333783	0.845291944921896	0.0275506617329109	0.155052561380568	0.0519428613118142	0.88827680919644	0.997153621883122	-0.157902350854103	0.689560973270978	0.996724909008197
Acidovorax avenae	0.611226933624609	0.634803307555131	NA	0.957756788860125	0.438371085358213	NA	0.549372075379144	0.649841899050472	0.997153621883122	0.202842220143628	0.877051430435743	NA
Bacteroides sp. 2_2_4	0.550881381118069	0.320599073107105	0.706165359266752	0.00456267593825241	0.993436346788975	0.995493150819594	-0.0944268058525406	0.864813839253026	0.997153621883122	0.451891899327276	0.415214492730785	0.996724909008197
Lactobacillus fructivorans	0.0684318695106708	0.940659618666858	NA	-0.664101395254757	0.415632814979197	NA	0.973609555266116	0.268057085439217	0.997153621883122	1.70614282003154	0.0470127183752002	0.458779286213161
Cupriavidus taiwanensis	0.373488820386898	0.778928715936578	NA	1.20986088032394	0.342507522961148	NA	1.01043477358494	0.426249713445109	0.997153621883122	0.174062713647899	0.896252876862947	NA
Clostridium novyi	0.106801010104018	0.938198437138285	0.976747530252677	0.0964343224083264	0.944456889764995	NA	-0.285487045361125	0.836141525327654	0.997153621883122	-0.275120357665434	0.842132476737168	0.996724909008197
Clostridium leptum	-1.90538053410529	0.00505179738635998	0.095315759903269	-1.15573590752244	0.0890110808440157	0.281577536787605	0.779118900930323	0.251610033867454	0.997153621883122	0.0294742743474663	0.965405945722757	0.996724909008197
Bacillus clausii	-0.15245228018309	0.904154377213612	0.976747530252677	-1.29630468806509	0.307996569952557	0.56749825831655	-0.891631848692424	0.484196566637723	0.997153621883122	0.252220559189574	0.841725904695656	0.996724909008197
Streptococcus australis	-1.29212180576134	0.0377362772473182	0.2559465096352	-0.160897756888908	0.795813797707657	0.904164033076305	0.913230814952262	0.141999163410101	0.909274914280994	-0.217993233920171	0.725880123139626	0.996724909008197
Ruminococcus flavefaciens	0.757213810056294	0.225055541138023	0.610278424332979	1.31558037662205	0.0350789257841215	0.182561291177579	-0.385606484220176	0.536685599135827	0.997153621883122	-0.94397305078593	0.130505385577258	0.677670167309434
Staphylococcus caprae	-0.830678364643684	0.711671520712088	NA	1.95171974978445	0.373233834311995	NA	2.46936932890743	0.259911941056226	0.997153621883122	-0.313028785520702	0.889226658288891	NA
Clostridium botulinum	0.10704945238641	0.912222822220952	0.976747530252677	-0.183657448643663	0.850000631914317	0.933912522853221	-0.238093370752781	0.806328067131125	0.997153621883122	0.052613530277292	0.956791228293534	0.996724909008197
Candidatus Azobacteroides pseudotrichonymphae	-0.194236194208512	0.743226576370499	0.92671642938965	-0.169085386050565	0.77618125708524	0.894456496260134	-0.1626505376318	0.784871774948426	0.997153621883122	-0.187801345789746	0.750999944705649	0.996724909008197
Citrobacter koseri	0.657011251135267	0.581140083259469	0.899667323605577	-4.03183873162308	0.000702761192407661	0.0161969722440623	-0.541838364829847	0.649080543180786	0.997153621883122	4.1470116179285	0.000492091937417413	0.0152019610536981
Desulfitobacterium hafniense	-0.174871640935578	0.750967161486639	0.929552217067871	0.23802364995635	0.663190702801064	0.826702551918187	0.322695798656401	0.557034391151932	0.997153621883122	-0.0901994922355262	0.869274052399577	0.996724909008197
Dialister invisus	-1.86190119611471	0.268243756303826	0.641037456251032	-0.988095218667971	0.556843987060161	0.766052393257011	0.880709129586676	0.600499954375019	0.997153621883122	0.00690315213993586	0.996724909008197	0.996724909008197
Burkholderia phymatum	0.453414568561117	0.643219619048962	NA	2.02882285701473	0.06950867515743	NA	-0.0644864190198689	0.946443951696598	0.997153621883122	-1.63989470747348	0.148141930185901	NA
Serratia sp. AS12	-2.1125697813645	0.11471705252631	0.429325481681487	-1.13867144165593	0.372509741214245	0.622656114381317	1.69890077796177	0.206495728650549	0.997153621883122	0.725002438253206	0.568400524873534	0.996724909008197
Serratia proteamaculans	-2.65201084671856	0.0993538524001664	0.394261319048279	-1.49317034087962	0.320499129055912	0.574524364678006	2.31712255740667	0.151049287914051	0.941153255464474	1.15828205156773	0.439441913914845	0.996724909008197
Prevotella denticola	0.513372557956457	0.344258808992076	0.735357249019897	-0.284374883906013	0.600108793944561	0.786678409537766	-0.142975327547113	0.792157351409594	0.997153621883122	0.654772114315356	0.227594815418852	0.858719361056696
Lactobacillus amylolyticus	-1.12748448606404	0.193385917594351	0.575891555986959	0.796543572642858	0.345186782453651	0.600972671609953	1.29025356013342	0.135589648460551	0.909274914280994	-0.63377449857348	0.453889527781945	0.996724909008197
Cyclobacterium marinum	-0.443987314725057	0.885579810209446	NA	-0.212290482052414	0.945858317114732	NA	-0.67003317958117	0.82974051990022	0.997153621883122	-0.901730012253814	0.770832114132432	NA
Prevotella oralis	3.44799395247829	0.0119199236210843	0.145364922208346	4.39870686336824	0.00146539596731078	0.0272789095453238	0.414837107187532	0.758014406519936	0.997153621883122	-0.535875803702419	0.703250300297357	0.996724909008197
Lentisphaera araneosa	-0.38390053276393	0.861954403679822	NA	-0.0900319984349303	0.966558709575963	NA	0.766487286052247	0.726690936748942	0.997153621883122	0.472618751723247	0.827009842243351	NA
Streptococcus oralis	-0.204017281073552	0.714472594883417	0.925047666899766	0.271307819189525	0.626333258982635	0.793574076826165	0.610940567791301	0.273117632033701	0.997153621883122	0.135615467528224	0.807770371065264	0.996724909008197
Oceanimonas sp. GK1	0.440968899543233	0.914293350741669	NA	-0.829821140810192	0.839529527097771	NA	-1.28918919078778	0.753035865928331	NA	-0.0183991504343508	0.996417589200832	NA
Fusobacterium nucleatum	-0.40905522485354	0.659900505778519	0.921251050843045	-1.49334065946152	0.104232793196334	0.307613853091621	0.454083523713137	0.625131961968626	0.997153621883122	1.53836895832112	0.09426608874998	0.606302343551008
Bifidobacterium dentium	1.07439268238728	0.223672886128477	0.610278424332979	-1.40315552100528	0.111990489003195	0.315136027195036	0.380750501756494	0.666287320907306	0.997153621883122	2.85829870514905	0.00120657368824556	0.0296922046759561
Anaerococcus vaginalis	2.83940246222789	0.00299279897327085	0.0712571184112107	-0.913033787560458	0.335029480928846	0.591803900618837	-0.362740206484621	0.701905287993634	0.997153621883122	3.38969604330372	0.000391015297749724	0.013018509325079
Selenomonas noxia	0.0584146482105125	0.963694092843896	NA	-1.57009423984585	0.230824548176414	NA	-1.23945881053325	0.347019309586012	0.997153621883122	0.389050077523113	0.760337131722073	0.996724909008197
Bacillus thuringiensis	1.96271248736071	0.0929131691896199	NA	2.88667265477134	0.0189211264188778	NA	-0.30419549196228	0.776355217323712	0.997153621883122	-1.22815565937291	0.350497932954961	NA
Streptococcus pneumoniae	0.619702563728241	0.409990394521518	0.792806407695158	1.39770923241962	0.0630046617939596	0.247920782994117	0.615645629875822	0.412280260865545	0.997153621883122	-0.162361038815556	0.829296563087633	0.996724909008197
Oribacterium sp. oral taxon 078	1.24960269801002	0.0313209852369747	0.234488893497005	1.20373683299358	0.0380836862523101	0.190025815939361	-0.0510321066232694	0.929926817063385	0.997153621883122	-0.00516624160683287	0.992899076619184	0.996724909008197
Prevotella pallens	0.338676298729182	0.490834360227738	0.868906569478186	0.265466465404409	0.589230079464716	0.785640105952955	-0.196247843097385	0.689688740684372	0.997153621883122	-0.123038009772612	0.802409996015732	0.996724909008197
Butyrivibrio proteoclasticus	-0.428644187282144	0.276874218183079	0.643893530658324	-0.786023555188327	0.0463084668634235	0.205626586806394	-0.408703386789143	0.300570764641938	0.997153621883122	-0.0513240188829605	0.896325560332371	0.996724909008197
Enterococcus casseliflavus	-4.2474866526286	6.35527757913764e-05	0.00529606464928137	1.97221626948605	0.0575492181025179	0.231640253542318	2.64985387921154	0.0131874167316339	0.343558128702769	-3.56984904290311	0.000537171768681913	0.0152019610536981
Campylobacter concisus	-0.551151058561283	0.66373244665774	0.921850620357972	-0.447004887608759	0.706117224624977	0.856543199795711	2.38575522218062	0.0544747725507081	0.630350939515336	2.2816090512281	0.060138026175937	0.524073330429941
Streptococcus equi	-0.430594618960956	0.58962351658186	0.899667323605577	1.12426885913381	0.144059399524863	0.368914017830866	1.79922122803361	0.0218034452220363	0.469619911121881	0.244357749938841	0.755218282483344	0.996724909008197
Helicobacter pylori	0.253399845823919	0.738014373341213	NA	-0.568117173220802	0.463569242040208	NA	-0.645854448793354	0.405748470032279	0.997153621883122	0.175662570251366	0.816209236454927	0.996724909008197
Pediococcus pentosaceus	-0.65432587589504	0.545030149550154	0.881790474511603	-3.22295460829746	0.00226565084008727	0.0313307144743496	0.742072853560809	0.492175779897123	0.997153621883122	3.31070158596323	0.0017250419800228	0.0390549504277162
Lactobacillus casei	1.09818952129726	0.155964740849637	0.508265021566509	1.08230079518858	0.161574780036848	0.393414571034564	0.845150645857242	0.274329172677442	0.997153621883122	0.861039371965921	0.265999144340612	0.906960937932447
Chlorobaculum parvum	0.158200433920364	0.93514189400305	NA	-1.48622233276627	0.44339448897147	NA	-1.21575326280511	0.535346155306155	NA	0.42866950388153	0.823469860302519	NA
Fusobacterium necrophorum	-2.92238366446869	0.297256788695506	NA	-0.541287525419305	0.849396175141988	NA	0.296958743480105	0.91702967103849	NA	-2.08413739556928	0.457266976982651	NA
Brevundimonas diminuta	-1.06831719366075	0.569321145189402	NA	2.89508981848366	0.115529507572174	NA	2.13034665732485	0.246826807597335	0.997153621883122	-1.83306035481956	0.328865836516736	NA
Eubacterium siraeum	-1.46871978361265	0.0250787302050747	0.219988861448024	-0.748708929003761	0.253462007869271	0.509027434890984	0.533100475624462	0.416150109558106	0.997153621883122	-0.186910378984429	0.775576233692959	0.996724909008197
Eggerthella sp. YY7918	0.416276737777961	0.596476551598459	0.903752350906756	-1.09411285303816	0.164021115253512	0.396931098913499	-0.176306074299858	0.822562583177899	0.997153621883122	1.33408351651626	0.089716185149201	0.597404244640562
Cryptobacterium curtum	1.11635364100378	0.00355304295376818	0.0772400642123517	0.537771029510147	0.156535778194469	0.387919093106912	0.150468541659723	0.691241819744997	0.997153621883122	0.729051153153356	0.0573788708193245	0.52381356264093
Gallibacterium anatis	0.929884633870752	0.265776871709613	0.641037456251032	-0.236621697874313	0.77421552830418	0.894320562527979	-0.250331040632088	0.761840972406575	0.997153621883122	0.916175291112977	0.272237828849933	0.911755095438237
Streptococcus pseudoporcinus	0.957729662582663	0.220670941110816	0.610278424332979	1.38292429843574	0.0762796994990475	0.264257202252676	0.790930603870764	0.310141069930598	0.997153621883122	0.365735968017687	0.640349084649214	0.996724909008197
Shewanella pealeana	0	1	NA	-2.60014939181398	0.268116827005347	NA	0.870256016058454	0.719472156795993	NA	3.47936316406711	0.13841889936583	NA
[Clostridium] hiranonis	0.215312557964746	0.689534681775555	0.925047666899766	-0.29974376037606	0.578177421721956	0.77949267998169	-0.352822276026899	0.512831511088755	0.997153621883122	0.162234042313907	0.763382446266175	0.996724909008197
Slackia heliotrinireducens	0.490000831774145	0.41730225128132	0.796378342139924	0.411814316159772	0.495168882579559	0.715408176622408	0.404374373786318	0.503025109953582	0.997153621883122	0.482560889400691	0.42437473756705	0.996724909008197
Anaerostipes caccae	-0.0490294834462649	0.932588807864766	0.976747530252677	-0.497380121758772	0.390829275414838	0.634814651587938	-0.16215528566045	0.779665541136985	0.997153621883122	0.286195352652058	0.62146835684977	0.996724909008197
Oenococcus oeni	0.878992485663226	0.27592783118382	0.643893530658324	0.0780098275378842	0.923045161432929	0.958699266380982	-1.50816932827693	0.0616593531852015	0.682437700113651	-0.707186670151592	0.381029703444728	0.991141958468397
Gloeobacter violaceus	-0.156756556325345	0.909908572272253	NA	-0.645294003620645	0.649110971287875	NA	-1.10269625671976	0.43492322861435	0.997153621883122	-0.614158809424463	0.658930056753158	0.996724909008197
Streptococcus urinalis	-0.109145882873745	0.869447437054532	0.966052707838369	1.65141695892519	0.012309815083638	0.0992991750080134	1.39693751129235	0.0339521233913296	0.52700935835908	-0.363625330506587	0.584547428847129	0.996724909008197
Prevotella bergensis	-0.37279899255944	0.718390151794229	0.925047666899766	1.16937375966241	0.258067995640814	0.51190536840227	0.482834533400722	0.640459592239574	0.997153621883122	-1.05933821882113	0.305583943968252	0.937120693782862
Prevotella melaninogenica	1.51697640848741	0.231988291020013	0.610495502684244	1.91696301835184	0.131033572833316	0.350388117410634	-0.494178199440444	0.696965755559697	0.997153621883122	-0.894164809304878	0.481265235140139	0.996724909008197
Acinetobacter johnsonii	1.9129994525582	0.0788864482521965	0.35041794326407	-1.05064326416608	0.34320905545018	0.599686580642192	-2.36228205607689	0.0315467408339445	0.52700935835908	0.601360660647381	0.584090718881821	0.996724909008197
Eubacterium saphenum	0.275495778840091	0.479758101725355	0.857192736638923	0.211631218122543	0.587164263817628	0.785048352728542	-0.0685899400329719	0.860224800534939	0.997153621883122	-0.00472537931542448	0.990335212268349	0.996724909008197
Desulfovibrio sp. 3_1_syn3	1.9437970783104	0.118256770946248	0.429325481681487	0.623112654810169	0.616530015598335	0.789685709070148	-0.9410256193112	0.448886455286723	0.997153621883122	0.379658804189028	0.760587152203583	0.996724909008197
Planococcus donghaensis	0.682227379980782	0.692096798279106	NA	1.51844558459116	0.372442386686052	NA	0.753702143090128	0.657974684728258	NA	-0.0825160615202501	0.961797587222929	NA
Prevotella salivae	-0.780752426909656	0.0825623833732024	0.358966884231315	-0.924256167101528	0.039871838287854	0.193870505522378	-0.132555563746761	0.768321976595746	0.997153621883122	0.0109481764451112	0.980567824153701	0.996724909008197
Corynebacterium accolens	2.12099100173235	0.10122102877036	0.398507987284881	2.35346890173241	0.0521686500568009	0.217669195064583	1.6115071599435	0.178289264724971	0.997153621883122	1.37902925994344	0.291681092050991	0.93634904793649
Methanothermobacter marburgensis	-0.700143772532697	0.698829895038753	NA	1.04938697947634	0.558165580249191	NA	1.30261633156402	0.469711870128421	0.997153621883122	-0.446914420445019	0.803906385617868	0.996724909008197
Veillonella sp. oral taxon 158	-0.0522311828328043	0.958040574784862	0.976747530252677	-1.00814619248276	0.309872579181986	0.56749825831655	-0.606635517280506	0.541173749076085	0.997153621883122	0.349279492369446	0.724959112928921	0.996724909008197
Sodalis glossinidius	-2.24015874745296	0.22860923152967	0.610278424332979	-2.46414139183243	0.175405105356715	NA	0.875623523145888	0.641717180952542	0.997153621883122	1.09960616752535	0.540501498409482	0.996724909008197
Erysipelotrichaceae bacterium 5_2_54FAA	0.102286677956344	0.700758037181433	0.925047666899766	0.0371651106148648	0.888949656965415	0.946635516395864	0.0309541433736266	0.907416881846648	0.997153621883122	0.0960757107151059	0.71812580529013	0.996724909008197
Streptococcus mitis	-0.602168961861649	0.146232415056132	0.489666885451283	-0.491300957380169	0.23577205248662	0.48766527095523	0.0907281678529843	0.826764312021697	0.997153621883122	-0.0201398366284948	0.96122514146786	0.996724909008197
Proteus mirabilis	-4.6981665282322	0.0147500352848016	0.168471364244989	1.0792701360595	0.557386231267972	NA	3.83194864341439	0.0474225874193925	0.590584474576903	-1.94548802087732	0.288515070328363	0.933140170319161
Clostridium kluyveri	-0.802307536061246	0.239749772098787	0.614258503128139	0.0371427833041887	0.956561527280329	0.980282852115107	0.368000224829616	0.590426472709049	0.997153621883122	-0.471450094535819	0.488515111449717	0.996724909008197
Selenomonas flueggei	1.85321814663493	0.443762363204683	NA	-3.07993501914492	0.201392127056096	NA	-2.70782095166883	0.263218489202054	0.997153621883122	2.22533221411101	0.35586663944353	NA
Clostridium clariflavum	0.348455272214142	0.451851532235387	0.833674413718427	0.761839162666301	0.100220639081136	0.299424625402901	0.117854273657792	0.798815245858861	0.997153621883122	-0.295529616794367	0.524394750224107	0.996724909008197
Bordetella bronchiseptica	-0.4657660487412	0.71540794639032	NA	1.39852129803651	0.263342417201509	NA	1.17174041668227	0.344260306376758	0.997153621883122	-0.692546930095445	0.590943321927377	NA
Faecalibacterium prausnitzii	0.207315199206833	0.631939817576607	0.914624511443222	0.490989632201208	0.256617198896963	0.51190536840227	-0.307169819478149	0.477883619644085	0.997153621883122	-0.590844252472523	0.172210441939289	0.806637897589405
Brachyspira pilosicoli	1.75634213040313	0.0711289032058373	0.336959019372432	2.57548845492575	0.0081409268687874	0.0743435585753415	0.614324085320762	0.52722773929604	0.997153621883122	-0.204822239201864	0.833586170027546	0.996724909008197
Pantoea ananatis	-2.42924404395343	0.0977579111639153	0.394261319048279	-2.34776158908483	0.0975062399069736	0.29615782995905	1.76537855198284	0.230724854608473	0.997153621883122	1.68389609711424	0.23260402250545	0.862172561707427
Slackia exigua	0.343244191788263	0.588595418503435	0.899667323605577	0.194884173016194	0.758538819166264	0.886989310142011	0.590235694974607	0.352023275213892	0.997153621883122	0.738595713746675	0.244313559042927	0.862931256033064
Prevotella marshii	-0.129021869999215	0.83454723417489	0.956014605647888	0.00834310148961252	0.989225391710805	0.993330061385953	-0.188579404222403	0.760176173120276	0.997153621883122	-0.32594437571123	0.597739428398707	0.996724909008197
[Eubacterium] yurii	-0.227379740092255	0.545826588367253	0.881790474511603	0.173186105570593	0.645140282083111	0.806842109892057	0.169732782019242	0.652384045523731	0.997153621883122	-0.230833063643606	0.538943879130504	0.996724909008197
Thermaerobacter subterraneus	-2.05658404625773	0.346736686596482	NA	-1.24927494769219	0.568001447361379	NA	0.243780559433105	0.91351355707581	0.997153621883122	-0.563528539132434	0.791092904538187	NA
Streptococcus parauberis	-1.36309629930025	0.10302323989245	0.39931488330407	2.64500848661036	0.00152357074355306	0.02731141629184	2.65437305595183	0.00147582411969296	0.0848476581058779	-1.35373172995878	0.105194224565966	0.620207615670175
Klebsiella pneumoniae	-3.67819493362149	0.00318045530385391	0.0722830750875889	-1.74269128480109	0.153502238112752	0.383203028509165	3.42776614037258	0.00599495857246384	0.238382866121878	1.49226249155218	0.221495684490625	0.856622321713081
Clostridium saccharolyticum	-0.156809855442691	0.787460438140298	0.933009997796561	-0.30042532230988	0.605481423395591	0.789685709070148	-0.117202588263303	0.840300129495021	0.997153621883122	0.0264128786038855	0.963777964587229	0.996724909008197
Ornithinibacillus scapharcae	0.647760732271394	0.791389733405077	NA	1.00220206613203	0.683070101246121	NA	-0.625746306432529	0.798299916902461	NA	-0.980187640293167	0.689700890713188	NA
Prevotella dentalis	3.42413018553854	0.0023337544055028	0.0614145896184946	3.1170221753625	0.00559139462581734	0.0559161858118866	-0.34844052236524	0.756390432280135	0.997153621883122	-0.0413325121892027	0.970733683562774	0.996724909008197
Lactobacillus kefiranofaciens	0.0907123807757064	0.898106927360423	0.976747530252677	-0.699553413801557	0.311427600738231	0.56749825831655	0.685177561822473	0.328983164892561	0.997153621883122	1.47544335639974	0.0344506609877635	0.367907058850455
Ochrobactrum anthropi	-0.43922595932772	0.712556974827794	NA	-0.292510231796928	0.80261748823359	NA	0.179018748978484	0.882140800535411	0.997153621883122	0.0323030214476923	0.97767619465874	NA
Desulfovibrio desulfuricans	-0.189922793030422	0.83318688638782	0.956014605647888	-0.221730912960683	0.805095558510285	0.912567330957793	0.280073490201525	0.756027308446789	0.997153621883122	0.311881610131786	0.728623270268937	0.996724909008197
Actinobacillus succinogenes	-1.02627006168199	0.528979304830141	NA	-1.74103487938699	0.261400089756561	NA	0.496373735945906	0.765155190573169	0.997153621883122	1.21113855365091	0.424453066502457	NA
Hyphomonas neptunium	-0.228589848280415	0.926911773050197	NA	-0.829825483391737	0.739986285989398	NA	-1.25549976713914	0.615524316681289	NA	-0.654264132027818	0.792934837629665	NA
Lactococcus lactis	0.198774325113879	0.844671021547084	0.956760580635654	3.48492135860167	0.000592120994103327	0.0147431711541089	3.335691194523	0.00100865442912295	0.073530907883063	0.0495441610352111	0.961052208234019	0.996724909008197
Ruminococcaceae bacterium D16	0.00306776991313644	0.993347660192857	0.994019431796508	0.20512451893556	0.577195623598753	0.77949267998169	-0.00532522266970203	0.988452734284261	0.997153621883122	-0.207381971692125	0.573011988340657	0.996724909008197
Cupriavidus metallidurans	-0.315023066897868	0.695432689080652	NA	-0.0824647133528003	0.923041122410004	NA	-0.338682188152892	0.688495856946701	0.997153621883122	-0.571240541697959	0.482787661175434	NA
Pseudomonas fluorescens	1.70635840898097	0.343969344205851	NA	0.775447467665072	0.674132437619134	NA	-0.660770925717157	0.711818157371606	NA	0.27014001559874	0.884409874458611	NA
Bifidobacterium adolescentis	2.42798601164442	0.0279195154546224	0.224401837357698	-0.058025704391832	0.958099053054935	0.980282852115107	-0.862775368535285	0.434686290902392	0.997153621883122	1.62323634750097	0.141627792016308	0.72217414667775
Epulopiscium sp. 'N.t. morphotype B'	-1.52460592851202	0.0552342828277561	0.306857126820867	0.47417890659611	0.559405606383824	0.767003720934196	0.29663139826728	0.714548757809927	0.997153621883122	-1.70215343684085	0.0326255947710894	0.355117050777627
Pelotomaculum thermopropionicum	-1.66403087375443	0.169319406740807	NA	-1.34416123524422	0.246247374194613	NA	0.867140577870355	0.48050562809256	0.997153621883122	0.547270939360144	0.631100637665217	0.996724909008197
Burkholderia ambifaria	-0.950509950172859	0.408901525119115	NA	0.265897489839604	0.795439262962018	NA	1.28972886671505	0.253872787442547	0.997153621883122	0.0733214267025877	0.944239378400209	NA
Geobacillus sp. WCH70	-0.507451651817806	0.703850966346468	NA	2.32414213534372	0.0600965389681964	NA	2.20059541123665	0.075052536191957	NA	-0.630998375924872	0.636445119478441	NA
Lachnospiraceae bacterium 2_1_46FAA	-0.169945520037814	0.634949460504477	0.914624511443222	-0.188536621933887	0.59837866910826	0.786678409537766	0.0788402471402503	0.825676209109327	0.997153621883122	0.0974313490363227	0.785462140065571	0.996724909008197
Coprobacillus sp. D7	-0.90624942157697	0.206613664286447	0.590043804122175	-2.5439010155258	0.00039223187084207	0.0111670720875036	0.0268888584702593	0.970109873765993	0.997153621883122	1.66454045241909	0.0203498342762055	0.261772868189371
Thiobacillus denitrificans	1.92443242176893	0.304019774478916	NA	1.55845881289356	0.40794306767177	NA	-0.0958360754678084	0.957981518365701	0.997153621883122	0.270137533407557	0.888961453672664	NA
Leuconostoc citreum	-0.0716608234534697	0.912881674460418	0.976747530252677	1.69983887888789	0.00940901045136035	0.0813207331867573	1.11608059510633	0.0870652086185674	0.777668396004647	-0.655419107235037	0.318710385262803	0.943962086395955
Helicobacter winghamensis	1.65609667341014	0.560126071890926	NA	1.49785609925972	0.600589076595814	NA	-0.561365401057577	0.843185344992821	NA	-0.403124826907157	0.888120515850426	NA
Gluconacetobacter diazotrophicus	-0.215447078164376	0.921747221558486	NA	-2.57044841348148	0.227752054538519	NA	-0.632774280568234	0.772955045548414	NA	1.72222705474887	0.419003769142781	NA
Parascardovia denticolens	1.10644299235564	0.230685244397866	0.610278424332979	-1.19926848538182	0.193498115735435	0.439957337228838	-0.628813809778679	0.495531752203697	0.997153621883122	1.67689766795878	0.0691819447960078	0.52914838857487
Enterobacter asburiae	-4.35175812280854	0.00542755887412893	0.0969206941808738	-2.13890438771276	0.161755164536938	0.393414571034564	3.2719778283314	0.0368009386953272	0.52700935835908	1.05912409323562	0.487836386674563	0.996724909008197
Pseudomonas stutzeri	1.86739866246105	0.196956727355091	NA	-1.80631231694408	0.172996623205208	NA	-0.188334125925906	0.891904385836038	0.997153621883122	3.48537685347922	0.0121400460878791	NA
Verrucomicrobiae bacterium DG1235	-1.76394034674678	0.355146365882437	NA	-1.37036052654191	0.47683030844378	NA	-0.259230539211298	0.895786638502207	0.997153621883122	-0.652810359416169	0.72458953287616	NA
Streptococcus sp. oral taxon 056	-1.00130843102783	0.140415383177547	0.480874599923108	0.63018945448966	0.352100533509293	0.602552318342094	1.38375207968957	0.0415100307751265	0.5403716506262	-0.247745805827919	0.714647245393856	0.996724909008197
Paenibacillus polymyxa	-0.27832534117634	0.690899002431731	0.925047666899766	-1.00991529345022	0.153597908121442	0.383203028509165	-0.629532608172525	0.377886393200294	0.997153621883122	0.102057344101353	0.88302993990765	0.996724909008197
Arthrobacter arilaitensis	0.0590139290923836	0.9790711645597	NA	2.89658020402642	0.16836996149089	NA	4.27198491662858	0.0487206558142427	0.591955968143048	1.43441864169454	0.511985498285173	0.996724909008197
Bacillus coagulans	-0.50063766648945	0.614915991050086	NA	-1.46107777353961	0.147159830615782	NA	-0.532045192269053	0.611912101924438	0.997153621883122	0.428394914781103	0.652743856423429	NA
Idiomarina loihiensis	-0.452607345485983	0.79592349693071	NA	-1.59436591102278	0.348533072836995	NA	-0.389620773240916	0.826078471235415	NA	0.752137792295881	0.653726489822894	NA
Carnobacterium sp. 17-4	-0.633855935819014	0.588542134518592	0.899667323605577	-1.24456128052927	0.239167286570746	0.490495621611192	1.94277135496198	0.0887005674763426	0.779068839641612	2.55347669967223	0.0191661392347584	0.253635353493971
Neisseria elongata	-0.354067923305536	0.817928058346471	NA	1.67720685609256	0.242385773853313	NA	2.16524555718915	0.142861037671881	0.909274914280994	0.133970777791055	0.928674685998231	NA
[Clostridium] spiroforme	2.41619605670381	0.018319057792881	0.190801529829939	2.69228971187564	0.00857275317706874	0.075440227958205	-0.234881392515457	0.818607502914281	0.997153621883122	-0.510975047687286	0.617861108451969	0.996724909008197
Mucilaginibacter paludis	-1.62725485281708	0.530093066604526	NA	-0.869380968022309	0.736841431459456	NA	0.567482811091483	0.828734564191709	NA	-0.190391073703291	0.940602175863585	NA
Clostridium cellulovorans	-0.0591263767857158	0.853785521872337	0.95868690113149	0.0832888559623361	0.795232762993992	0.904164033076305	-0.04032553643901	0.900009008226154	0.997153621883122	-0.182740769187062	0.568956330796387	0.996724909008197
Desulfosporosinus orientis	0.510139024328939	0.520623600480643	0.881790474511603	0.703363919808198	0.375652035949059	0.622656114381317	0.125335467455842	0.874417934454752	0.997153621883122	-0.0678894280234171	0.931950312483998	0.996724909008197
Veillonella sp. 6_1_27	0.175926499354176	0.846037206983468	0.956760580635654	1.66660107137483	0.0658320592780999	0.250887532996853	1.12922825880805	0.212587860297312	0.997153621883122	-0.361446313212599	0.689949157456713	0.996724909008197
Achromobacter xylosoxidans	0.785642432626632	0.322479672916367	0.707192265167472	0.939271823937276	0.246588345860128	NA	-0.249634958367563	0.749366257673227	0.997153621883122	-0.403264349678207	0.624088214229219	0.996724909008197
Anaerotruncus colihominis	-0.527821579891208	0.250100814435453	0.631567713220841	0.0575825721943174	0.900150596612947	0.949178406885983	0.426927085420628	0.3522377423678	0.997153621883122	-0.158477066664897	0.729854984367353	0.996724909008197
Butyrivibrio fibrisolvens	-0.240287152800228	0.748961122187848	0.929552217067871	-0.495911629040785	0.513007860537058	0.732436001474738	-0.582272733373994	0.442645459525801	0.997153621883122	-0.326648257133438	0.663399625676447	0.996724909008197
Neisseria sp. oral taxon 014	-2.23355628342007	0.207543733772856	NA	0.116050382024106	0.945820922548108	NA	1.97073573611134	0.268629420043535	0.997153621883122	-0.378870929332829	0.823436944013822	NA
Clostridium beijerinckii	0.504038007261629	0.641363339778071	0.914624511443222	-0.128569263595991	0.905419586213515	0.950592363833712	-0.341578136971943	0.752244063654636	0.997153621883122	0.291029133885677	0.787977455219522	0.996724909008197
Acholeplasma laidlawii	-3.7171602233911	0.325482619672315	NA	-0.541287184065563	0.887428791624712	NA	0.296956219044914	0.938098075146574	0.997153621883122	-2.87891682028062	0.446344353874512	NA
Veillonella sp. oral taxon 780	0.333997358578812	0.681286701021021	0.925047666899766	-0.30266363334558	0.705825505618997	0.856543199795711	0.462130809429931	0.567093753082146	0.997153621883122	1.09879180135432	0.173674456833047	0.806637897589405
Streptococcus uberis	-0.327155311236602	0.675285398968113	0.925047666899766	1.54537258437912	0.044042731435996	0.203725211240722	1.91052421034177	0.0133986943843402	0.343558128702769	0.0379963147260483	0.960943324444457	0.996724909008197
Bartonella quintana	-0.499545712308557	0.841741807182917	NA	-0.868690668506345	0.728414096798094	NA	-0.344235803339065	0.890578867890165	NA	0.0249091528587232	0.992054761659699	NA
Desulfovibrio fructosivorans	0.393679723116398	0.906328561145611	NA	-0.252748210084401	0.939780809679219	NA	-0.376294322351709	0.910448564708092	NA	0.27013361084909	0.935646467034263	NA
Collinsella stercoris	0.489792268480614	0.372485637689406	0.761962078080676	0.315267316650422	0.565886417263067	0.769351196503721	0.193650597399103	0.724351793632013	0.997153621883122	0.368175549229296	0.502612581927219	0.996724909008197
Staphylococcus saprophyticus	1.57254711033289	0.226417388177265	NA	2.25588144212029	0.0942912300450019	NA	-0.0382950648906987	0.975564961434866	0.997153621883122	-0.721629396678097	0.604823047886206	0.996724909008197
Actinobacillus minor	0.152801299653872	0.621761039745466	0.914624511443222	0.207028215115426	0.504873252407042	0.726814247937683	-0.200949885614265	0.516631154359315	0.997153621883122	-0.255176801075818	0.410924450164964	0.996724909008197
Lactobacillus reuteri	4.06771522971651	0.000812572945741507	0.0253929045544221	-0.65260480632576	0.555138751306757	0.766052393257011	11.1566702201119	1.20262873140273e-23	8.76716345192587e-21	15.8769902561542	1.94336220881502e-39	1.0999430101893e-36
unidentified eubacterium SCB49	-0.215444547660046	0.901078464981939	NA	0.940152129784199	0.585454384044337	NA	0.816605485019972	0.635672026727852	NA	-0.338991192424273	0.844940175268226	NA
Capnocytophaga ochracea	-3.07995255591337	0.24966301307005	NA	-2.32640053092587	0.384527850551814	NA	0.264899099420066	0.922767609345878	0.997153621883122	-0.488652925567443	0.851888515097465	NA
Desulfovibrio salexigens	-0.909687536470401	0.525243550360447	NA	1.81596250117658	0.196361404521093	NA	1.37181726889396	0.329066746840046	NA	-1.35383276875303	0.344427221277415	NA
Rahnella sp. Y9602	-0.624365033056948	0.661458254505306	0.921251050843045	-2.27020829761021	0.110217321011736	0.314934664996254	-0.339000546971071	0.813775063174372	0.997153621883122	1.30684271758219	0.353280760465182	0.965975412672914
[Eubacterium] cylindroides	-0.195083755054508	0.579291592173144	0.899667323605577	-0.555015628976405	0.114720165844312	0.320951215425706	-0.2917152604978	0.407083769509052	0.997153621883122	0.0682166134240979	0.846277899855539	0.996724909008197
Lactobacillus helveticus	-0.86518978742737	0.260829505314712	0.641037456251032	-1.07309344681232	0.157148928995608	0.387919093106912	1.74260084464989	0.0231270669176749	0.469619911121881	1.95050450403483	0.0103518244124123	0.163089888154697
Streptococcus sp. M143	0.726159183236677	0.269235731625433	0.641037456251032	-0.465397404015422	0.478723594069634	0.708569478684106	-0.54206314872258	0.409376194391957	0.997153621883122	0.649493438529519	0.323032744631409	0.944789406018599
Bacillus atrophaeus	0.0730876793517678	0.973482047480816	NA	-1.78815379531523	0.404183735311114	NA	-0.0556975053448356	0.979790171429983	NA	1.80554396932216	0.399625696180051	NA
Rhodospirillum rubrum	-1.20600727602481	0.500682308756127	NA	-1.70720261322227	0.336383510562149	NA	-0.414517150931626	0.822592065430804	0.997153621883122	0.0866781862658295	0.959703214307152	NA
Actinomyces sp. oral taxon 180	0.697747398171927	0.215237722314835	0.608016164731173	0.0764980931571944	0.89187147825726	0.946635516395864	0.161324737562219	0.774381274876039	0.997153621883122	0.782574042576952	0.164507410754676	0.782447012497032
Roseburia inulinivorans	-0.0828022671696518	0.726393381304796	0.925047666899766	-0.362292339302916	0.125750832961904	0.340019012031071	0.118879045974594	0.615393403864177	0.997153621883122	0.398369118107858	0.0922709607597231	0.60029153781613
Desulfovibrio vulgaris	-0.835892816222508	0.503160978198652	0.879652059787854	-0.0847661103960939	0.945836666791394	0.975634084861425	0.294094345459781	0.814239372542144	0.997153621883122	-0.457032360366633	0.713447162449155	0.996724909008197
Polaribacter irgensii	-0.215444370640436	0.920476283515061	NA	-0.252749156281536	0.906765243697648	NA	-0.0556975814232482	0.979409437448315	NA	-0.0183927957821484	0.993199748903257	NA
Methyloversatilis universalis	-1.58391835447099	0.450043160255596	NA	-1.0525787589367	0.611047149111584	NA	0.873697790503607	0.680509175341738	NA	0.342358194969315	0.866990543874762	NA
Treponema denticola	-0.104681538626554	0.835556765336254	0.956014605647888	0.925093106883251	0.0667049026555357	0.252191290919527	0.411080922365619	0.414780279733605	0.997153621883122	-0.618693723144186	0.220270960744875	0.856622321713081
Streptobacillus moniliformis	0.778895902930172	0.450257140871495	NA	0.758498051575931	0.488290724937183	NA	-0.776639888917182	0.451855151004779	0.997153621883122	-0.756242037562942	0.489341899555493	0.996724909008197
Natranaerobius thermophilus	-0.830544496798182	0.700363747389357	NA	1.1806745007903	0.583337399433146	NA	1.05712796369191	0.623342103183263	NA	-0.954091033896577	0.658435449126703	NA
Providencia rustigianii	-0.388490323039651	0.866087151979148	NA	-2.3186983117488	0.309711656731967	NA	-0.451156422662047	0.846895095912762	0.997153621883122	1.4790515660471	0.510757779522281	NA
Sideroxydans lithotrophicus	-0.856640108369842	0.800315434676118	NA	0.901943467194709	0.789737590284709	NA	1.41959129793585	0.674712475766572	NA	-0.338992277628701	0.920269887578748	NA
Thermoanaerobacter wiegelii	0.0173100252334142	0.979838885946592	NA	-0.259267857985965	0.682409493291827	NA	0.27508101786009	0.681455094557964	0.997153621883122	0.55165890107947	0.395534195898798	0.996724909008197
Megasphaera elsdenii	3.41411450601292	0.0492823605248067	0.289896238381216	6.63326796835349	0.000134668555499595	0.00501381391244647	2.78872813875763	0.107516235298057	0.842788554110576	-0.430425323582932	0.804754035956945	0.996724909008197
Lactobacillus amylovorus	1.09234773288349	0.141482515096381	0.481233044545513	-0.301606737957716	0.675165649952926	NA	-0.422827265549719	0.556926406179458	0.997153621883122	0.971127205291485	0.191106906106696	0.840222179281052
Magnetococcus marinus	0.326584475353615	0.744509987197256	NA	-0.694941149529169	0.494902094618345	NA	-0.727833000509366	0.476065459261351	0.997153621883122	0.293692624373417	0.768756518420396	0.996724909008197
Clostridium cellulolyticum	-0.758429647336905	0.160310777920983	0.513816595900586	0.28507979544664	0.599767840486234	0.786678409537766	0.042081371746163	0.938192281529003	0.997153621883122	-1.00142807103738	0.0640504152871799	0.52914838857487
Streptococcus sp. 2_1_36FAA	-1.69592032721359	0.0379592771031813	0.2559465096352	1.04691355668349	0.200027195926124	0.44161256238456	2.21052039771668	0.00682833357597673	0.238382866121878	-0.532313486180409	0.514687872331703	0.996724909008197
Blautia hydrogenotrophica	-0.444318809962821	0.401212228169769	0.785654821834614	-0.315118407268536	0.551602904716914	0.766052393257011	0.164981422110703	0.755267849280449	0.997153621883122	0.0357810194164172	0.946102417003178	0.996724909008197
Lactobacillus fermentum	0.043961353850304	0.948411255926067	0.976747530252677	-0.292046684784477	0.664436555157385	0.826702551918187	0.897660440391831	0.184734860483553	0.997153621883122	1.23366847902661	0.0679612949123854	0.52914838857487
Neisseria meningitidis	0.977230479326024	0.592940227720946	NA	0.681087596873558	0.724791418420789	NA	-1.98095692270568	0.286481805961415	NA	-1.68481404025321	0.376541999356559	NA
Bacillus megaterium	-0.605824069519266	0.550487764958961	0.881790474511603	-0.755538350412612	0.428144424917928	NA	1.10362480947179	0.271565801276065	0.997153621883122	1.25333909036514	0.194028688222147	0.843958214900775
Prevotella bryantii	3.0608913937363	0.0453214591525715	0.277166533092225	4.08821379765083	0.00752663397812013	0.0700555931809643	0.373182373254463	0.807097477338915	0.997153621883122	-0.65414003066007	0.669085333394844	0.996724909008197
Acidiphilium multivorum	-0.215446634828732	0.90578098223139	NA	-0.251856936259787	0.887493663966612	NA	0.823590552981891	0.649276596270841	NA	0.860000854412946	0.630830521740677	NA
Bacteroides fragilis	0.460383742937269	0.41251713307483	0.792806407695158	0.161338591083372	0.773975425352985	0.894320562527979	-0.191568788087739	0.733112495163016	0.997153621883122	0.107476363766158	0.848286515409421	0.996724909008197
Mobiluncus mulieris	0.120358806855687	0.692469333417124	0.925047666899766	-0.129229589169583	0.671409283956839	0.833236137013103	-0.279942678894951	0.358062525360797	0.997153621883122	-0.0303542828696813	0.920555594437044	0.996724909008197
Sphingobacterium spiritivorum	1.15461191032504	0.268654590908929	0.641037456251032	-0.875572835749045	0.40383979628232	0.648802290361699	-1.94385328986757	0.0633550379002482	0.682437700113651	0.0863314562065131	0.934203818379627	0.996724909008197
Corynebacterium urealyticum	-2.15766646944829	0.116506402819012	0.429325481681487	-2.51337617137873	0.0684531614004131	0.252775277572499	-0.376884176028846	0.787598855876513	0.997153621883122	-0.0211744740984116	0.987531461495007	0.996724909008197
Alteromonas macleodii	-0.845815801057038	0.641177102310273	NA	-0.852582339122981	0.641585302013063	NA	-0.376296095605023	0.838149970866492	NA	-0.36952955753908	0.837702766283787	NA
Ketogulonicigenium vulgare	-1.96004845351292	0.249954809148593	NA	-1.69344202750384	0.322350608280135	NA	-0.170341740202746	0.923969054417315	0.997153621883122	-0.436948166211828	0.78818062005671	NA
Pseudomonas mendocina	1.4115554899564	0.520962857945587	NA	-1.47441031954394	0.500332815582387	NA	-1.39416850240818	0.526112126277899	NA	1.49179730709216	0.4952908851832	NA
Streptococcus sp. C300	-0.188526395778397	0.761983258808613	0.929552217067871	0.117781783309897	0.849732524621658	0.933912522853221	0.535999727303201	0.388972888355079	0.997153621883122	0.229691548214907	0.711893017540362	0.996724909008197
Erwinia pyrifoliae	-0.247512204150551	0.88423855766341	NA	-1.06944938824271	0.4746031828734	NA	2.59656053939616	0.109126817888015	0.846313300429394	3.41849772348831	0.0306279781809912	NA
Vibrio sp. RC586	-0.568116971081427	0.838258812309344	NA	-3.58621099170427	0.185852400700134	NA	0.585497764387485	0.83338352645367	0.997153621883122	3.60359178501033	0.183725020761648	NA
Bacteroides plebeius	-0.739677782291778	0.0657812350330694	0.335274049786404	-0.694354592600113	0.0841348457628681	0.274368638841407	0.117554336158225	0.769975182973025	0.997153621883122	0.0722311464665606	0.857408192906623	0.996724909008197
[Cellvibrio] gilvus	0.279691742655468	0.848054993206291	NA	-0.973610448043568	0.480369591275015	NA	-0.00122030587242902	0.999326048655116	0.999751393514072	1.25208188482661	0.369555962269417	NA
Pediococcus claussenii	-0.286638556268028	0.733865892649875	0.925047666899766	-0.190079097363708	0.82010434060515	0.923094188029983	1.06960424953719	0.203265744632981	0.997153621883122	0.973044790632868	0.245724331884251	0.862931256033064
Bacillus halodurans	0.85467606778371	0.226329012595872	0.610278424332979	0.475059206220044	0.492007095434789	0.712968365839634	0.249459961845912	0.717700995274461	0.997153621883122	0.629076823409578	0.37409537169388	0.991141958468397
Capnocytophaga sp. oral taxon 329	-0.537862116265156	0.54393257012107	0.881790474511603	-0.664218232586735	0.453588430933196	0.686052501786459	0.0767286950910571	0.931010242277924	0.997153621883122	0.203084811412636	0.818757315991577	0.996724909008197
Bifidobacterium angulatum	2.0961355631181	0.00812631122111158	0.11590996086563	0.127314566245299	0.872283434461542	0.946635516395864	-1.40208455945249	0.0766543849929449	0.739251242497213	0.566736437420306	0.474239523241062	0.996724909008197
Streptococcus gallolyticus	-0.883234454664341	0.0324608292846167	0.234488893497005	-0.369588147821795	0.37047862842217	0.622609917209481	0.697845717683814	0.0911041070834912	0.790653500760299	0.184199410841268	0.655311440925525	0.996724909008197
Bifidobacterium longum	0.0463708204246979	0.957204455349233	0.976747530252677	-0.57462321229237	0.506066945361568	0.726814247937683	-0.439913338161104	0.610693917433465	0.997153621883122	0.181080694555964	0.834016401141991	0.996724909008197
Streptococcus parasanguinis	0.123435024437378	0.868973548806726	0.966052707838369	1.00530855671316	0.179095627584197	0.42284040854025	0.768666176233235	0.304285219943208	0.997153621883122	-0.113207356042546	0.879744285583939	0.996724909008197
Rothia mucilaginosa	0.527830113691469	0.546971575241935	0.881790474511603	1.75192945297903	0.0455857592684391	0.205626586806394	1.06883686972451	0.222553698714122	0.997153621883122	-0.155262469563052	0.859382968462916	0.996724909008197
Eggerthella lenta	-0.748520824760438	0.319271147775313	0.706165359266752	-0.995439849867451	0.185338107437138	0.427160209521785	-0.281936535771557	0.707561192042374	0.997153621883122	-0.0350175106645447	0.962837388052929	0.996724909008197
Bacillus cereus	0.363650244004702	0.725748443469014	0.925047666899766	-3.33068790710528	0.00113508960519023	0.0223181165371032	-0.368984410629606	0.721957570880776	0.997153621883122	3.32535374048038	0.0011527374229792	0.0296567900639195
Bartonella bacilliformis	-0.536044030725249	0.830343523855163	NA	-2.14197616453586	0.384136475731568	NA	-0.312176020881036	0.900699074377616	NA	1.29375611292957	0.599120219345376	NA
Acidaminococcus intestini	1.20364490947037	0.0546929430743255	0.306857126820867	1.30046773800678	0.037911578718432	0.190025815939361	-0.0689782841263351	0.912315236437941	0.997153621883122	-0.165801112662743	0.791301035513225	0.996724909008197
Staphylococcus warneri	1.14483838555771	0.500218494612235	NA	1.09463219294974	0.503918419059918	NA	0.721023115046799	0.657867925266804	0.997153621883122	0.771229307654767	0.651513047789784	NA
Mycoplasma putrefaciens	0.774476326861328	0.671437427107322	NA	1.75342537040075	0.332565520823474	NA	0.319357439144666	0.858653392560655	NA	-0.659591604394756	0.720264680952247	NA
Bacteroides fluxus	-0.798947868056283	0.0339658087490606	0.23919583626099	-0.756655314236927	0.0446175049411499	0.203725211240722	0.0237497231110356	0.949741089739282	0.997153621883122	-0.0185428307083207	0.960747063230032	0.996724909008197
butyrate-producing bacterium SS3/4	-0.0690159052501528	0.77710565346874	0.929552217067871	-0.127359242046382	0.601386387456557	0.786678409537766	-0.114468736562664	0.638689666079495	0.997153621883122	-0.056125399766435	0.817921902183574	0.996724909008197
Erysipelotrichaceae bacterium 3_1_53	-0.556484593809931	0.0714353121069555	0.336959019372432	-0.667482837954345	0.03059536688425	0.169312238378669	-0.00955996587921285	0.975295016100839	0.997153621883122	0.101438278265201	0.742445389440174	0.996724909008197
Vibrio vulnificus	-1.76155170427113	0.659092102497773	NA	-1.13091895145279	0.77641154468619	NA	0.879187180050643	0.826202406872703	NA	0.248554427232295	0.950090574760328	NA
Pseudomonas syringae	0	1	NA	-0.58093228184335	0.889782148003508	NA	0.58549527821028	0.888929875467602	NA	1.17536936996306	0.779180564721303	NA
Clostridium carboxidivorans	1.09014164306446	0.279619545543353	0.644284667150583	2.02921422023019	0.0442599089395932	0.203725211240722	0.640165703898064	0.520991425880796	0.997153621883122	-0.298906873267664	0.769375715992407	0.996724909008197
Pectobacterium carotovorum	-0.0553668170734286	0.967682519196267	NA	-0.231143811051486	0.855501535990773	NA	1.90923098194493	0.149467083413122	0.939323308691085	2.08500797592299	0.112317578646143	0.643633530758664
Bacteroides sp. 1_1_6	0.123638536086302	0.849603395604461	0.956760580635654	-0.306384740077139	0.638425164734839	0.800512382724513	-0.544335725474513	0.403803848402149	0.997153621883122	-0.114312449311072	0.860827381784282	0.996724909008197
Flavobacterium columnare	-0.568113944589064	0.866247745747379	NA	0.512829684036308	0.8788245301098	NA	1.67902501272372	0.617706484448004	NA	0.598081384098347	0.859248947691708	NA
Streptococcus sp. M334	0.819019069764906	0.275543131047171	0.643893530658324	1.43145182465869	0.0566195322241051	0.231640253542318	0.537103732344933	0.474151685643772	0.997153621883122	-0.0753290225488536	0.920170132700587	0.996724909008197
Clostridium sp. L2-50	1.45211124625116	0.00805967728141674	0.11590996086563	2.15529882833981	8.40273710872229e-05	0.00451880528957954	0.555267940865085	0.310983252489961	0.997153621883122	-0.147919641223564	0.787239758780289	0.996724909008197
Methylosinus trichosporium	0.105153748764173	0.956347156336627	NA	0.360469529356405	0.851126496302527	NA	-0.0836753460594701	0.965250173664162	NA	-0.338991126651702	0.85993046210887	NA
Erwinia billingiae	-3.9424197409672	0.0225571387195001	0.212803195466982	-2.389592313367	0.152183321982854	0.383203028509165	2.28873470948505	0.187752666523824	0.997153621883122	0.73590728188485	0.657435842072494	0.996724909008197
Burkholderia pseudomallei	-0.702476145819241	0.597772259415998	NA	-0.000931464073340868	0.999424187246436	NA	0.511183567040032	0.703807230274194	0.997153621883122	-0.190361114705867	0.881501300145499	NA
Rhodobacter capsulatus	0.166391067348433	0.882737155306762	NA	-1.63475972331662	0.160653867438126	NA	-1.24429141019853	0.290978391448642	0.997153621883122	0.556859380466523	0.617304746442327	0.996724909008197
Ruminococcus sp. 5_1_39BFAA	0.164248277274841	0.767165917906341	0.929552217067871	-0.0814499626970604	0.883268819202729	0.946635516395864	0.243436920388282	0.660781658592812	0.997153621883122	0.489135160360184	0.377914625674656	0.991141958468397
Clostridium phytofermentans	0.209118927039564	0.433400432559871	0.814892399711934	0.19482246883846	0.465643431267975	0.695529796105737	-0.128917646614881	0.62908242734532	0.997153621883122	-0.114621188413777	0.667796772332141	0.996724909008197
Collinsella intestinalis	-0.891237900015209	0.166516235363804	0.527763488737124	0.378272448544298	0.557129013277826	0.766052393257011	0.162644116531854	0.800698154813004	0.997153621883122	-1.10686623202765	0.0857660927505242	0.583041563315741
Desmospora sp. 8437	0.656316624873578	0.412841957658344	0.792806407695158	-0.408617505828793	0.592597508917332	0.786678409537766	0.369130159915207	0.635532064423446	0.997153621883122	1.43406429061758	0.0683306247064945	0.52914838857487
Providencia stuartii	-4.11305860707979	0.00778721173186597	0.11590996086563	-3.64166279449232	0.0133964547545225	0.102918795256967	0.952443584520866	0.551939342985612	0.997153621883122	0.481047771933392	0.733330689568575	0.996724909008197
Citrobacter rodentium	0.288874893024221	0.811722070845484	0.949394284110659	-3.35730217178287	0.00547549014381209	0.0559161858118866	0.241957390822527	0.841720870994885	0.997153621883122	3.88813445562962	0.0013090954948788	0.0308728354208918
Idiomarina baltica	-1.88028695607385	0.460099065597295	NA	-0.416374907081028	0.870535827274764	NA	1.09813225108255	0.668699577801775	NA	-0.365779797910269	0.885226350037421	NA
Lachnospiraceae oral taxon 107	0.591099318395747	0.106118335401527	0.408147443852028	0.469411713298567	0.199451930727646	0.44161256238456	-0.331539710117721	0.36473644087039	0.997153621883122	-0.209852105020541	0.566244302268429	0.996724909008197
Cardiobacterium hominis	1.01595507353549	0.476913181603844	0.857192736638923	1.3659589550688	0.307910607919226	NA	2.13385600932418	0.116621671593231	0.894917879910165	1.78385212779087	0.205532394595332	0.855769231590741
Aeromonas salmonicida	-0.0538253111204288	0.941349669990897	0.976747530252677	1.16128669711097	0.11185390905884	0.315136027195036	1.32863546213734	0.0690253712852741	0.70522147325872	0.113523453905939	0.876631287803365	0.996724909008197
Streptococcus sp. oral taxon 071	-1.05149429204736	0.0488944101132371	0.289896238381216	-0.590012204654474	0.26805136119541	0.52738560495357	0.440278677925406	0.410337792149141	0.997153621883122	-0.0212034094674834	0.968197262759527	0.996724909008197
Clostridium sp. 7_2_43FAA	0.305422140044727	0.768451885706007	0.929552217067871	0.104521830730153	0.919748196399063	0.958699266380982	-0.107151469659366	0.917735556460622	0.997153621883122	0.0937488396552074	0.927997162297293	0.996724909008197
Methanobacterium sp. AL-21	-1.24216724812777	0.486202062379396	NA	-1.23319566843033	0.490659803300863	NA	-0.237800561868253	0.895336564405557	0.997153621883122	-0.246772141565691	0.888812215390449	0.996724909008197
Megasphaera micronuciformis	0.796050504485749	0.265279724844832	0.641037456251032	0.764270959400498	0.283043985723208	0.541475450948746	0.378602158299586	0.594470698961394	0.997153621883122	0.410381703384837	0.566189057162812	0.996724909008197
Neisseria subflava	1.60957997308979	0.196088717623547	0.575891555986959	0.979992909151914	0.431247910734162	0.673793875986499	-0.492442395637977	0.692014981299488	0.997153621883122	0.137144668299899	0.912427631240451	0.996724909008197
Lautropia mirabilis	0.545300851373687	0.634461364357194	0.914624511443222	0.139725906570663	0.903114590765451	0.950233612892344	-0.513169868360037	0.654546334409482	0.997153621883122	-0.107594923557012	0.925321501184477	0.996724909008197
Ruminococcus sp. SR1/5	0.277654392683411	0.638921834251579	0.914624511443222	1.10947864956293	0.0608062050550001	0.241231174152623	0.598966359001672	0.311447081855506	0.997153621883122	-0.232857897877846	0.69394629848833	0.996724909008197
Clostridium hylemonae	-1.30610980216397	0.0733225616361925	0.342628792692488	-2.10442517328737	0.00389965678953275	0.0449389020508059	0.291831263344248	0.689127392380585	0.997153621883122	1.09014663446764	0.134795602920947	0.693584647756873
Delftia acidovorans	-0.340087540213793	0.373361418259531	0.761962078080676	-0.394274566667949	0.302189025895488	0.566897242377581	-0.193409123956246	0.612926302324863	0.997153621883122	-0.139222097502089	0.715426615316235	0.996724909008197
Prevotella multisaccharivorax	0.409010450091387	0.77242060659879	0.929552217067871	2.43677181406245	0.0856871845021892	0.27648398199373	-0.327701494625136	0.816753453437746	0.997153621883122	-2.3554628585962	0.0966706533514794	0.611916709644479
Xenorhabdus bovienii	-0.402783283658329	0.814859892860546	0.949394284110659	-1.04850244974215	0.538372611089406	NA	0.261843742569224	0.8791669116977	0.997153621883122	0.907562908653045	0.593836793009867	0.996724909008197
Acinetobacter junii	0.65012514907349	0.845557068677795	NA	1.53194698160604	0.638735286618281	NA	2.90000949791139	0.378045372517201	0.997153621883122	2.01818766537884	0.542198180364824	NA
Gluconacetobacter xylinus	-1.81602057908051	0.379694938873265	NA	-1.54833139537072	0.441587217148939	NA	0.977908210144251	0.641368532878724	0.997153621883122	0.710219026434455	0.719614198862465	NA
Burkholderia sp. CCGE1001	0.320669699902716	0.790229837336644	NA	1.14287068996106	0.356909098421307	NA	0.0507234757870179	0.966090314665934	0.997153621883122	-0.771477514271322	0.537892562891869	NA
Burkholderia sp. CCGE1003	0.464665629759466	0.656484443869711	NA	0.733953547684678	0.465060836932323	NA	0.615240418364876	0.540405230158368	0.997153621883122	0.345952500439664	0.740470482059125	0.996724909008197
Burkholderia sp. CCGE1002	-0.587121362376581	0.530588060008704	NA	0.395892714032859	0.655514229641114	NA	0.808221571401078	0.38311447428656	0.997153621883122	-0.174792505008361	0.845567911583401	NA
Gemella haemolysans	-0.177341008529893	0.821664636320973	0.952194430247079	1.42559609426446	0.0694316182458144	0.252775277572499	1.63125686702561	0.0378642164000191	0.52700935835908	0.0283197642312543	0.971269706680588	0.996724909008197
Prevotella nigrescens	-0.484783984655323	0.642066407033142	0.914624511443222	-0.20186659783309	0.846421171347463	0.933912522853221	0.215231512412104	0.836599343242841	0.997153621883122	-0.0676858744101287	0.948189331282866	0.996724909008197
Francisella novicida	-0.50863792858545	0.750361764267846	NA	-0.897656172666711	0.570760529315054	NA	-0.0556976524758576	0.972218478082787	NA	0.333320591605403	0.833198929046892	NA
Prevotella veroralis	2.6271922128295	0.0326040668683552	0.234488893497005	3.01310560799142	0.0143323316589003	0.103994786115258	-0.602625991962131	0.623816206682121	0.997153621883122	-0.988539387124055	0.422002623474432	0.996724909008197
Geobacillus sp. Y412MC52	-0.270864315573992	0.875138804149795	NA	-1.55603589522123	0.338974878322558	NA	0.298231930720089	0.862729854006957	0.997153621883122	1.58340351036732	0.330199939997563	NA
Ethanoligenens harbinense	0.538985301534024	0.26257776082044	0.641037456251032	1.11621639465548	0.0204004420769617	0.131650852869993	0.181207842234072	0.706112586389331	0.997153621883122	-0.396023250887389	0.411195261470446	0.996724909008197
Kocuria rhizophila	0.92175965755599	0.520403774459158	NA	0.170706219796005	0.904248612375914	NA	-0.289887598106789	0.836760105001157	0.997153621883122	0.461165839653196	0.74978630921379	NA
Thiomonas sp. 3As	-0.215451038340397	0.95773770202511	NA	0.0409538154113929	0.991962765027633	NA	0.238004158870592	0.953317276878077	NA	-0.0184006948811975	0.996388891928786	NA
Methanobacterium sp. SWAN-1	-0.503167500049589	0.775933950452589	0.929552217067871	0.312650840261122	0.859052143360406	NA	0.609542323378001	0.730107858246613	0.997153621883122	-0.206276016932711	0.906783034279149	0.996724909008197
Limnobacter sp. MED105	0.040123189133984	0.978820639688208	NA	2.08428707147021	0.179145971787328	NA	0.841696286359223	0.569083241544804	0.997153621883122	-1.202467595977	0.447526404791803	NA
Borrelia duttonii	0.00724215188550101	0.961043025969217	0.976747530252677	0.305534005035995	0.0391974735137915	0.193587522251787	0.12466680461582	0.399731003125595	0.997153621883122	-0.173625048534675	0.241983749658325	0.862931256033064
Lactobacillus sakei	0.25844280192357	0.822695987733476	0.952194430247079	1.0603947425853	0.356684509294415	0.607749118637229	2.60256970768322	0.0238353041310145	0.469619911121881	1.8006177670215	0.118088549391214	0.643633530758664
Gluconacetobacter sp. SXCC-1	-1.4123356264874	0.371901736199357	NA	-2.51645915111186	0.108794552577677	NA	-0.893620578641843	0.590928193434237	0.997153621883122	0.210502945982619	0.887145061807989	NA
Anaerococcus hydrogenalis	0.895466076029394	0.286149810384119	0.656306904550733	0.17014235042623	0.838625168357228	0.932191135274445	0.235609248379366	0.778061433452867	0.997153621883122	0.960932973982531	0.25210274757658	0.870061921514296
Ruminococcus champanellensis	1.07476754668216	0.0758884659487021	0.344947572494101	1.12257576059416	0.0637459887913011	0.248814988507982	-0.69688756763719	0.249744812939216	0.997153621883122	-0.744695781549194	0.218746556027953	0.856622321713081
Paenibacillus sp. JDR-2	-0.193488335430613	0.707518559244836	0.925047666899766	1.00201008975124	0.0713577638022728	0.257739982688806	0.044508320430363	0.93182173861474	0.997153621883122	-1.15099010475149	0.0368666777581064	0.379391629292513
Dysgonomonas mossii	-0.106571915451485	0.951984686631855	0.976747530252677	-2.15590029943073	0.238636507208046	0.490495621611192	-2.67174363486541	0.1434384295505	0.909274914280994	-0.622415250886166	0.725610421447149	0.996724909008197
Opitutus terrae	-3.8137945685042	0.0672570995709535	NA	-2.09486806789894	0.312579669161236	NA	1.09789206813449	0.611217151084967	0.997153621883122	-0.621034432470766	0.755644801135305	NA
Bacillus cytotoxicus	-0.276629482763763	0.777288024733411	NA	0.815591415441579	0.371137153137159	NA	1.12466021295072	0.232494167991172	0.997153621883122	0.0324393147453782	0.972734795178373	NA
Vibrio campbellii	-0.510676098557111	0.858840624119915	NA	-1.64888445745499	0.561987409726489	NA	-0.344235536549834	0.904587464163201	NA	0.793972822348044	0.780037850892824	NA
Atopobium vaginae	-0.436837564388968	0.556426033334336	0.882740584673554	-0.975776036577542	0.189028555504639	0.433601046749977	-0.492708148372262	0.50732339787566	0.997153621883122	0.0462303238163123	0.950352667444636	0.996724909008197
Burkholderia gladioli	-0.215447189284196	0.893642492559722	NA	0.368347580465838	0.805460943807952	NA	1.70867986158533	0.270705356481246	NA	1.1248850918353	0.470265461190281	NA
Agrobacterium tumefaciens	-1.09780741488185	0.166482001760528	NA	-0.124534730485204	0.885819493707463	NA	-0.309335227963605	0.720061430244512	0.997153621883122	-1.28260791236026	0.107950999404367	NA
Rheinheimera sp. A13L	-0.601926135141124	0.640939549991124	0.914624511443222	-4.9694348373727	0.000108879580267367	0.00479070153176416	-0.628761542251524	0.635809484744228	0.997153621883122	3.73874715998005	0.0026887223949612	0.0543506026981442
Fusobacterium periodonticum	-1.83163314570734	0.0755827628637427	0.344947572494101	1.53281828542664	0.137608718940569	0.358921811933952	1.45392688613855	0.159462801144396	0.976877159951805	-1.91052454499543	0.0635426535607691	0.52914838857487
Bifidobacterium animalis	3.72632627517816	6.51894601014388e-07	0.000162973650253597	0.367540716053951	0.623859253503349	0.792514117311341	-3.70995065301745	7.29612311807296e-07	0.000265943687653759	-0.351165093893237	0.639399232590612	0.996724909008197
Thauera sp. MZ1T	-0.553992803086449	0.56285843119001	NA	-0.462493866509282	0.627143235591993	NA	0.0190807963174383	0.984513297309378	0.997153621883122	-0.0724181402597281	0.937647645385403	NA
Lactobacillus ultunensis	1.61918358566916	0.216968929491916	0.609463285089652	-0.986730566978065	0.450758966185145	0.686052501786459	-0.718707000853964	0.582937879596513	0.997153621883122	1.88720715179326	0.15000109087013	0.751332897632685
Pantoea sp. At-9b	-5.88326277160919	0.00514705103477653	0.095315759903269	-2.10242041611624	0.29220146472108	0.556793342224421	5.0274060095679	0.0170169275147479	0.398105806481675	1.24656365407495	0.531450682891589	0.996724909008197
Zymomonas mobilis	0.329527105613501	0.921018002548113	NA	-1.576811766583	0.626284721046848	NA	1.96261337441399	0.551616259265002	0.997153621883122	3.8689522466105	0.236081082314765	NA
Corynebacterium amycolatum	-0.155684447620068	0.740038133519813	0.925047666899766	-0.416938520985315	0.374638288778295	0.622656114381317	-0.432804555772361	0.356825417968385	0.997153621883122	-0.171550482407113	0.714599457492447	0.996724909008197
Aromatoleum aromaticum	0.190345961985024	0.916507346312496	NA	1.14636963720131	0.532804726054493	NA	0.218527858142471	0.903615212784891	0.997153621883122	-0.737495817073817	0.689966670211213	NA
Prevotella disiens	-0.753376448214044	0.166773262440931	0.527763488737124	-0.114883965176732	0.833012774007533	0.931127442539599	0.160313201425625	0.768618599577116	0.997153621883122	-0.478179281611687	0.380119245503746	0.991141958468397
Yersinia enterocolitica	0.667806685487682	0.553145198161052	0.881790474511603	-1.48058057345892	0.184758246645776	0.427160209521785	-0.333331902626753	0.766578921276221	0.997153621883122	1.81505535631985	0.104966668996897	0.620207615670175
Geobacillus thermoglucosidasius	-0.458989794030971	0.722303863812733	NA	-0.529008079362972	0.649597231838092	NA	0.821599851382185	0.517718980339453	0.997153621883122	0.891618136714187	0.452833285557254	NA
Arthrobacter phenanthrenivorans	1.00366329687907	0.700565618932602	NA	0.896297314854914	0.725202232399569	NA	1.26896117990923	0.621164881848836	NA	1.37632716193338	0.595470719839661	NA
Lactobacillus coleohominis	1.59703784874545	0.227886311922286	0.610278424332979	-0.877388455548955	0.386440145498893	0.63386429391044	3.96614984027389	0.000665678450187758	0.0693256557409822	6.44057614456829	6.64856761823639e-08	4.70386158990224e-06
Treponema primitia	-0.168964019509861	0.651374960384597	0.920021130486719	-0.457280602518254	0.233480141558633	0.487087881527493	-0.371276231345568	0.340236705985985	0.997153621883122	-0.0829596483371752	0.821741380587388	0.996724909008197
Burkholderia xenovorans	-0.305443240717616	0.731759162207644	NA	-0.118983725451335	0.888639174676156	NA	0.352288243102953	0.692065304260441	0.997153621883122	0.165828727836672	0.845564625317502	NA
Bacillus weihenstephanensis	0.43996447948382	0.507747989955853	NA	-0.0313808169513112	0.955173480474277	NA	0.66722251171386	0.268934866624333	0.997153621883122	1.13856780814899	0.0677930746870935	0.52914838857487
Corynebacterium kroppenstedtii	-1.7847339302512	0.15044869132041	0.495854401595076	0.671188032414019	0.58203720674727	NA	1.40165402248926	0.260664127965423	0.997153621883122	-1.05426794017595	0.385309281849986	0.995822162224165
Clostridium sp. D5	-0.714955912939319	0.02827463150707	0.224401837357698	-0.774646338193911	0.0174746726607279	0.115859473531401	-0.149403533376183	0.646709975345524	0.997153621883122	-0.0897131081215912	0.783124312351528	0.996724909008197
Candidatus Arthromitus sp. SFB-rat-Yit	-1.24269920940635	0.357947100654609	NA	0.594018257333932	0.657351364892611	NA	1.03968141459498	0.44283491198595	0.997153621883122	-0.7970360521453	0.550833083005575	0.996724909008197
Bacillus pumilus	-0.687120253786447	0.638847378749395	NA	-1.19962439429546	0.391279568518217	NA	0.229636779754311	0.876966190945757	0.997153621883122	0.742140920263321	0.590445997771607	NA
Bifidobacterium breve	-0.0681062089906855	0.939600808204583	0.976747530252677	-0.680134334935348	0.449239785920983	0.686052501786459	-0.343155473635125	0.70262702936762	0.997153621883122	0.268872652309537	0.764837032901226	0.996724909008197
Oscillibacter valericigenes	0.467096593208957	0.158650465498986	0.51177569515802	0.628323564225654	0.0579100633855796	0.231640253542318	0.207897556115492	0.530312715930126	0.997153621883122	0.0466705850987958	0.888003649307674	0.996724909008197
Campylobacter showae	-7.4618228256291	0.000418792242384835	0.0249168633267948	-4.68837945102662	0.0261922333158006	0.152149587602687	1.29916837691808	0.556421525963892	0.997153621883122	-1.4742749976844	0.463326010779705	0.996724909008197
Candidatus Arthromitus sp. SFB-mouse	-1.1471451228297	0.362057319624502	NA	1.63253527758558	0.199755766702254	NA	1.2350679435765	0.325843738125207	0.997153621883122	-1.54461245683878	0.225614304842104	0.858719361056696
Haemophilus influenzae	-1.17936644504144	0.224148114021677	0.610278424332979	0.902945742724523	0.340588855830677	0.597264515297274	1.99900567684935	0.038314809318287	0.52700935835908	-0.0833065109166226	0.930324749114625	0.996724909008197
Synechococcus sp. PCC 7002	1.13475334051046	0.551898160893694	NA	0.388447330631872	0.840264386272486	NA	-1.1173592297344	0.558012343995874	NA	-0.371053219855814	0.847326451167505	NA
Propionibacterium freudenreichii	3.83107722297201	0.0116293414642212	0.145364922208346	1.41176891817165	0.352318814237216	0.602552318342094	-0.539671541677006	0.722156835332682	0.997153621883122	1.87963676312335	0.215774266140561	0.856622321713081
Achromobacter piechaudii	-0.215447436862049	0.896275910892905	NA	-2.05351278199809	0.183679673434527	NA	0.502823525353732	0.760543326542209	0.997153621883122	2.34088887048977	0.130361093675379	NA
Rahnella aquatilis	-1.82237600671299	0.411247558804847	0.792806407695158	-1.16142527155988	0.594746319426339	0.786678409537766	1.68567409493231	0.447455594135225	0.997153621883122	1.0247233597792	0.63863310209909	0.996724909008197
Klebsiella oxytoca	-0.0671398931617947	0.963396982743114	0.976747530252677	1.87055414297438	0.195743905152741	0.439957337228838	5.54952286118576	0.000136439783949944	0.0198929204999019	3.61182882504959	0.0129924933508724	0.188557724015224
Geobacillus thermodenitrificans	-0.0957647492332613	0.931173677519747	NA	0.560783802587249	0.522766225267549	NA	1.71639798915077	0.0874743600444184	0.777668396004647	1.05984943733026	0.286928541965705	NA
Thermoanaerobacterium thermosaccharolyticum	-0.597564693213124	0.612693420953673	NA	-0.711446899551389	0.534167736767198	NA	0.34946681598004	0.769014088602559	0.997153621883122	0.463349022318305	0.682953688517595	0.996724909008197
Ruminococcus lactaris	0.645182091619919	0.388132800103747	0.776237482879118	0.229647336692095	0.75870573222891	0.886989310142011	-0.0891298078103429	0.905099613244277	0.997153621883122	0.326404947117481	0.662397336089484	0.996724909008197
Acinetobacter haemolyticus	-1.1973196029919	0.691286086333415	NA	-0.878384856841872	0.766418374211861	NA	1.42823271251522	0.635063524856005	0.997153621883122	1.10929796636519	0.708101949764034	NA
Flavobacteria bacterium MS024-2A	-2.3702605936156	0.549787261108592	NA	0	1	NA	-0.312176401167685	0.937686333203593	NA	-2.81440260432018	0.477612596231369	NA
Pantoea vagans	0.0521958607447679	0.968227006087051	0.978007076855607	-2.70577843856003	0.0261064444576399	NA	0.617813059155422	0.630806273878137	0.997153621883122	3.37578735846022	0.00659102792278162	0.120339413041755
Parabacteroides merdae	0.344617386664322	0.623117218857544	0.914624511443222	0.482246157126404	0.491641326921045	0.712968365839634	0.0279172579144608	0.968243772674118	0.997153621883122	-0.109711512547622	0.875676232272743	0.996724909008197
Prevotella oulorum	4.55642722706304	0.0058646649635881	0.0977444160598017	7.31673276876163	1.97592058170347e-05	0.00136620794506354	-0.333717929526492	0.839335688624743	0.997153621883122	-3.09402347122508	0.0723553326516822	0.531858678972106
Streptomyces pristinaespiralis	-0.265182395746475	0.297316981707939	0.678805894310362	-0.124514302607175	0.61426931132218	0.789685709070148	0.203456910051386	0.426421767773451	0.997153621883122	0.0627888169120863	0.798248008535536	0.996724909008197
Rhodobacter sphaeroides	2.88004448236196	0.0219438952632225	NA	3.2861645371939	0.0066864657307281	NA	1.22309325481688	0.264363768512438	0.997153621883122	0.816973199984944	0.54776947009849	0.996724909008197
Bacteroides coprocola	-0.506088616893163	0.329263454786958	0.712691460577831	-0.0785478472450286	0.879645796130863	0.946635516395864	0.027087676869783	0.958355490154188	0.997153621883122	-0.400453092778351	0.440135918145845	0.996724909008197
Enhydrobacter aerosaccus	-0.697515814090191	0.588627027247494	NA	-1.25540796893884	0.3064226809344	NA	0.539965873380763	0.676996020209851	0.997153621883122	1.09785802822942	0.368416590570748	0.991141958468397
Clostridium symbiosum	-0.195069157974718	0.584623537454872	0.899667323605577	-0.709156076447266	0.0468929185315726	0.20632884153892	-0.373051696424343	0.295841118933961	0.997153621883122	0.141035222048205	0.692675288711207	0.996724909008197
Cronobacter turicensis	0.371263989927782	0.737728026909768	0.925047666899766	-1.64870481032483	0.122217529865188	0.332321822779501	0.856934945154089	0.431916263334754	0.997153621883122	2.8769037454067	0.00804155988575453	0.142235090479283
Albidiferax ferrireducens	0.0851981492909085	0.957396278241325	NA	0.0678489708337799	0.966601862702273	NA	-0.98263350129476	0.540893479510341	NA	-0.965284322837631	0.548395273119183	NA
Aminomonas paucivorans	-0.644110435516074	0.713116958958994	NA	0.726701922988912	0.692977130803259	NA	-0.385816146825604	0.830581738860493	0.997153621883122	-1.75662850533059	0.326490816668032	NA
Corynebacterium ammoniagenes	0.393674013308105	0.908107639921004	NA	0.672905776337166	0.843361731881121	NA	0.549359692636335	0.871844040671604	NA	0.270127929607274	0.936872034926761	NA
Bartonella tribocorum	-2.06875440806474	0.220173610485308	NA	-1.71393966739169	0.307264633184642	NA	0.264900532714202	0.87935200196749	NA	-0.0899142079588478	0.955696801700609	NA
Staphylococcus pseudintermedius	0.251488761575876	0.763021666106389	0.929552217067871	-0.299707259028278	0.718881398929117	0.861234151192309	0.0268919184514291	0.97426159696431	0.997153621883122	0.578087939055583	0.48780317287146	0.996724909008197
Aggregatibacter aphrophilus	-1.52829367277435	0.0896440467291786	0.378734217047597	0.240482068506879	0.785866990099986	0.901098452619902	1.39712588532016	0.121132844745049	0.909274914280994	-0.371649855961068	0.674260627605593	0.996724909008197
Bacteroides sp. 9_1_42FAA	-1.08412701813962	0.0294851744195853	0.23035292515301	-1.06037003709937	0.0332349446813324	0.17676607940401	0.03147859800313	0.949599830092551	0.997153621883122	0.00772161696287986	0.987629221581356	0.996724909008197
Xenorhabdus nematophila	-3.04111416687625	0.124997508740323	NA	-2.4058744529641	0.203216883526296	NA	2.47631700677429	0.215554684911277	0.997153621883122	1.84107729286214	0.32550165048344	0.944789406018599
Enterococcus gallinarum	-1.15636246298511	0.0640652331729294	0.331901426877328	-1.51310326062876	0.0153802732877816	0.107884815525888	0.0559168198525455	0.92867163195908	0.997153621883122	0.412657617496201	0.508563428957346	0.996724909008197
Clostridium ljungdahlii	0.881523928035195	0.169129313250362	NA	0.832885731136803	0.176156819955034	NA	0.265471355113317	0.657048263665723	0.997153621883122	0.314109552011709	0.632967490053995	0.996724909008197
Photobacterium profundum	-1.53684694908216	0.656651943444458	NA	-1.45237002407185	0.674450286674598	NA	0	1	NA	-0.076055815391163	0.98241560848412	NA
Clostridium sp. HGF2	-0.307770950909196	0.545435399915208	0.881790474511603	-1.47083278444673	0.00385943733633527	0.0449389020508059	-0.563778800733396	0.268073167874088	0.997153621883122	0.599283032804136	0.239070546123028	0.862931256033064
Staphylococcus epidermidis	0.452856630736332	0.690456229816286	0.925047666899766	-4.19970804440555	0.000126758610849232	0.00501381391244647	0.304769997490717	0.786132371773769	0.997153621883122	4.9573346726326	7.97418458365335e-06	0.000410308043122527
Octadecabacter arcticus	-2.2293142291996	0.25899935023906	NA	-0.868083375436932	0.670311498619065	NA	-0.344236469420807	0.865978852600359	NA	-1.70546732318348	0.387700054069408	NA
Coriobacterium glomerans	0.713383487770086	0.116875329799452	0.429325481681487	0.558421273407384	0.217184562912434	0.465120922343443	0.345390117364777	0.445084478916415	0.997153621883122	0.500352331727479	0.271652346770332	0.911755095438237
Nocardiopsis dassonvillei	-1.32603404319874	0.562863039130555	NA	-0.549400354631092	0.813045060453534	NA	-0.0832311740520032	0.97151455431954	NA	-0.859864862619655	0.70655374339439	NA
Eubacterium limosum	-0.265345561166836	0.629125206755317	0.914624511443222	-0.698110169996308	0.20383642023215	0.446410983675839	0.0290003571322222	0.957905043527952	0.997153621883122	0.461764965961694	0.400616117166713	0.996724909008197
Paenibacillus curdlanolyticus	-0.546536567049943	0.612849150640451	NA	0.745397505017444	0.485631279403845	NA	0.681301577760151	0.525907516134931	0.997153621883122	-0.610632494307236	0.570005708953862	NA
Psychroflexus torquis	-1.23050809034719	0.755147593180336	NA	-1.15796253668485	0.770672965971434	NA	-1.25248797774938	0.752544828356253	NA	-1.32503353141172	0.737006592676001	NA
Streptomyces ghanaensis	0.693923509979313	0.531845990738668	NA	-0.472798085943191	0.614550001286009	NA	0.408007278120274	0.691463359875552	0.997153621883122	1.57472887404278	0.125512389411098	NA
Holdemania filiformis	0.186540925723053	0.513888158723732	0.881790474511603	0.569816897587222	0.0461432426188555	0.205626586806394	0.291370632981445	0.307889059278424	0.997153621883122	-0.0919053388827252	0.747741790634825	0.996724909008197
Methylobacterium populi	-0.177445555223228	0.872931468373818	NA	-2.6189875625558	0.0234561782896985	NA	-1.40110133636262	0.247233446631865	0.997153621883122	1.04044067096995	0.321324860604314	NA
Jonquetella anthropi	0.426183269367671	0.751130697776231	NA	2.13437359134204	0.0854226715297963	NA	1.68979627323983	0.172758012527853	0.997153621883122	-0.0183940487345382	0.989089826049758	NA
Capnocytophaga gingivalis	0.571946673726756	0.444353167461305	0.822876236039454	-1.28065231404543	0.0831633729195277	0.274368638841407	-0.516033151754472	0.489774253082709	0.997153621883122	1.33656583601771	0.0708060357338929	0.531793532425278
Burkholderia sp. YI23	0.0654187115050643	0.952639217674419	NA	2.7740696110607	0.0154687813374942	NA	0.947657695863948	0.365824225387097	0.997153621883122	-1.76099320369169	0.140546323659993	NA
Bacteroidetes oral taxon 274	-0.319727318934911	0.545004098769539	0.881790474511603	0.397579136932502	0.456258879703081	0.687941737620845	0.16862530055121	0.75090680774777	0.997153621883122	-0.548681155316203	0.301200063183854	0.937120693782862
Bacteroides salanitronis	-1.70209148753019	0.00577653360872535	0.0977444160598017	-1.36908218442346	0.02640612677402	0.152149587602687	0.0682108868438383	0.911925526561935	0.997153621883122	-0.264798416262893	0.667610340661155	0.996724909008197
Subdoligranulum variabile	0.168932929248041	0.622671524580659	0.914624511443222	-0.0901105394492995	0.792956460638071	0.904164033076305	-0.237814800022591	0.488494244096251	0.997153621883122	0.0212286686747498	0.95069437124311	0.996724909008197
Acidovorax sp. JS42	-0.505865382028871	0.431175494468885	NA	-0.773255074360448	0.240336408900035	NA	-0.337151415913769	0.622492202387727	0.997153621883122	-0.069761723582192	0.909624821648771	0.996724909008197
Thermosinus carboxydivorans	0.996828277490529	0.120421959746764	0.43317251707469	0.441033580567551	0.491737355060064	0.712968365839634	-0.364608552604971	0.561512541354304	0.997153621883122	0.191186144318007	0.770391229145935	0.996724909008197
Prevotella buccalis	-0.40177619207461	0.361363622778396	0.749717059706216	0.410614221602656	0.350892562271414	0.602552318342094	0.374858026563107	0.39442997626602	0.997153621883122	-0.437532387114158	0.320213287257992	0.943962086395955
Collinsella aerofaciens	0.663279585055066	0.328343410241398	0.712691460577831	0.696281891068012	0.304848824948869	0.56749825831655	0.56120795793026	0.40821658466392	0.997153621883122	0.528205651917314	0.436332354109783	0.996724909008197
Clavibacter michiganensis	-0.247509984252955	0.91112670761405	NA	2.00681225795195	0.354729855639412	NA	2.20386380583007	0.309474440014943	NA	-0.0504584363748333	0.981845851526729	NA
Corynebacterium aurimucosum	2.45614403537074	0.154188373798239	NA	2.21539736563722	0.198411685512558	NA	0.317927673008633	0.846421447913494	0.997153621883122	0.558674342742153	0.756428738277412	NA
Taylorella asinigenitalis	0.105151930605591	0.957515294969351	NA	1.27032251384402	0.515324897060353	NA	0.826177686536809	0.672215442835624	NA	-0.33899289670162	0.863641996887733	NA
Desulfovibrio piger	-0.154590436630153	0.940230084688262	0.976747530252677	0.99016870301199	0.63104485019776	0.795379446603427	0.229158214589054	0.911499315020691	0.997153621883122	-0.915600925053089	0.656976304460489	0.996724909008197
Streptococcus equinus	-0.666027061345968	0.435915585110594	0.814892399711934	1.55051336063493	0.0694609750354182	0.252775277572499	1.30223115010692	0.127063100333776	0.909274914280994	-0.914309271873983	0.285162630717137	0.927597982677583
Plautia stali symbiont	-0.7572742586166	0.766845885157531	NA	1.89915531092718	0.45106364480201	NA	1.77560889669414	0.481049266599613	NA	-0.880820672849639	0.730187236927905	NA
Brevibacillus laterosporus	-0.00902764470231876	0.992801153766459	NA	-0.638178669689081	0.508563466563322	NA	0.0624286543021801	0.950169651341489	0.997153621883122	0.691579679288943	0.474509568266989	NA
Halanaerobium hydrogeniformans	0.388374008765169	0.628355311788315	0.914624511443222	1.7371189441029	0.0307840433415761	0.169312238378669	0.529423464938748	0.50835401068748	0.997153621883122	-0.819321470398986	0.309477885921749	0.937120693782862
Staphylococcus haemolyticus	0.122041477736494	0.906558873938061	0.976747530252677	2.71702830287693	0.0127982872247403	0.0999092099479724	-0.254649125200323	0.806679441111067	0.997153621883122	-2.84963595034076	0.00897849316295846	0.153994761522257
Burkholderia lata	0.389285427707255	0.761360858499982	NA	0.989712207114605	0.437271523662532	NA	0.395681387456976	0.748754238623925	0.997153621883122	-0.204745391950373	0.876654201313701	NA
Streptococcus salivarius	-0.310740691970811	0.698025755242478	0.925047666899766	-0.497758856907278	0.534273084976589	0.753901379383875	0.0192701798797708	0.980804406460694	0.997153621883122	0.206288344816238	0.796738653866893	0.996724909008197
Bacillus sp. B14905	-0.347275018121588	0.674208648437754	NA	0.928614312860632	0.257540910989154	NA	0.710350897831333	0.383631989122645	0.997153621883122	-0.565538433150886	0.496081925064023	0.996724909008197
Ahrensia sp. R2A130	1.80272645017734	0.486643908988073	NA	2.43117177826186	0.34803105335575	NA	0.289440294770789	0.909259773947759	0.997153621883122	-0.33900503331373	0.897883414329392	NA
Oceanobacillus iheyensis	0.0730922392247879	0.963276149404827	NA	1.58137842762125	0.304561048441268	NA	1.45783175137589	0.343898991049546	NA	-0.050454437020566	0.974645408198442	NA
Lactococcus garvieae	-1.78151478184668	0.133056593097303	0.465232842997563	3.04835505963678	0.0103801687946627	0.088140380642399	2.24732866135027	0.0580034307675782	0.660695328586946	-2.58254118013319	0.0299749999209863	0.346241835822005
Providencia alcalifaciens	-3.76489152666399	0.0262065989251335	NA	-1.92488631144846	0.261638459582498	NA	0.585498622927056	0.743434458965024	0.997153621883122	-1.25450659228847	0.43731238884761	NA
Sporosarcina newyorkensis	-1.12194882108803	0.0981645497386576	0.394261319048279	0.0388917806560387	0.955036152785039	0.980282852115107	-0.0304040925254095	0.964887963627842	0.997153621883122	-1.19124469426948	0.0786861586368763	0.5567045723559
Streptococcus agalactiae	1.6506910283351	0.00960471064097857	0.123137315909982	1.70480133164161	0.00741975145663788	0.0700555931809643	0.149095967055141	0.813900599694868	0.997153621883122	0.0949856637486254	0.882149099909534	0.996724909008197
Acidaminococcus fermentans	3.52322738457075	0.00511206826175587	0.095315759903269	3.52421681298244	0.00510065471718906	0.0548603751804335	-0.0268407347808868	0.982965932889935	0.997153621883122	-0.0278301631925828	0.98237238067827	0.996724909008197
Porphyromonas endodontalis	0.656452165659896	0.483149887389735	0.85969730852266	1.6109864652135	0.0866043096158939	0.277592621550282	0.152846650938981	0.86993243958346	0.997153621883122	-0.80168764861462	0.395134481431491	0.996724909008197
Thermoanaerobacter sp. X514	-0.718835000095359	0.637028987471191	NA	2.20040247675669	0.178519200682405	NA	0.194437438531635	0.899198053343363	0.997153621883122	-2.72480003832042	0.0935373383755498	NA
Lactobacillus acidophilus	-2.75804828887442	0.00834551718232534	0.11590996086563	-1.95354672387338	0.0570970881257773	0.231640253542318	3.31437963412719	0.00151305837500194	0.0848476581058779	2.50987806912614	0.0145853136543691	0.201348476301778
Rubrivivax benzoatilyticus	1.13413611993799	0.518222428741212	NA	1.38927583779603	0.423181041124629	NA	0.412701442288427	0.806868615059229	0.997153621883122	0.157561724430383	0.930250840533687	NA
Prevotella sp. oral taxon 299	3.22320178167631	0.00911258117210421	0.121777455969111	4.2816865911118	0.000603827508300714	0.0147431711541089	0.000381929900071449	0.999751393514072	0.999751393514072	-1.05810287953542	0.400430968876761	0.996724909008197
Sphingobacterium sp. 21	-0.279592188606565	0.945403774347752	NA	1.14253536303443	0.778814058739669	NA	1.98077786211704	0.626310332476865	NA	0.55865031047604	0.891166272968655	NA
Prochlorococcus marinus	-1.7213856309203	0.267676394872603	NA	0.49432199473338	0.75015348969635	NA	0.926411931584606	0.55933168812878	0.997153621883122	-1.28929569406908	0.395629597820072	NA
Filifactor alocis	0.445998430984552	0.549979582529501	0.881790474511603	0.490728106286254	0.50952456481337	0.729615057306719	0.319328725479937	0.667717008798722	0.997153621883122	0.274599050178235	0.712881584949709	0.996724909008197
Acinetobacter lwoffii	-0.474637011167406	0.566334564937115	NA	-0.224984424284506	0.786655393854783	NA	-0.0155693725240887	0.985256154098522	0.997153621883122	-0.265221959406989	0.745225353187187	0.996724909008197
Dermacoccus sp. Ellin185	0.144801927065014	0.912385523815856	0.976747530252677	-6.63039124895854	4.28279813885541e-07	7.3475187986057e-05	-0.673270362915151	0.610020897319003	0.997153621883122	6.1019228131084	3.05179132918944e-06	0.000172731389232122
Polynucleobacter necessarius	1.00355641200953	0.604790091440462	NA	0.0398981825261181	0.983589297714511	NA	-0.404979512724132	0.834537603272543	NA	0.558678716759281	0.773373059967569	NA
Shewanella loihica	-2.03808758267238	0.374556414924117	NA	-1.31387488611633	0.56452654763414	NA	0.864231326917455	0.71015468811248	NA	0.140018630361403	0.950373328114464	NA
Laribacter hongkongensis	2.77882401364071	0.20901139272301	NA	2.02681322197015	0.364778901576139	NA	-0.546001345389152	0.801653465404972	NA	0.206009446281399	0.927807186575944	NA
Pantoea sp. aB	-3.05820130649307	0.0788682775254451	0.35041794326407	-1.73472922032388	0.272882509867297	0.528300539103087	4.34034813015109	0.011481439786096	0.321921907848615	3.0168760439819	0.0605136650060188	0.524073330429941
Clostridium scindens	-0.465720337948939	0.359635107973666	0.74923980827847	-1.45788771842437	0.00413498232423621	0.045603579111244	-0.0387265188326092	0.939281353781566	0.997153621883122	0.953440861642821	0.0607308694925938	0.524073330429941
Nakamurella multipartita	0.715080582403895	0.753566901894974	NA	0.491807861109876	0.817485120297292	NA	2.32716131544546	0.291487078951515	0.997153621883122	2.55043403673947	0.247442372000835	NA
beta proteobacterium KB13	1.29086767222184	0.456936120192556	NA	-0.283426613922724	0.870259691931685	NA	-0.411076113604233	0.812698581473086	NA	1.16321817254033	0.502745278847795	NA
Agrobacterium sp. H13-3	-1.11101486453528	0.231282978433373	NA	0.0242368238980403	0.980795591244564	NA	-0.208389537491539	0.834678439910212	0.997153621883122	-1.34364122592486	0.151634008353215	NA
Prevotella timonensis	-0.528436813635127	0.480027932517797	0.857192736638923	2.27259112084498	0.00237969093356611	0.0319936225512778	2.74823953710199	0.000239082206353487	0.0290484880719487	-0.0527883973781158	0.943747537457171	0.996724909008197
Thermincola potens	0.228652148426085	0.848219798477291	0.956760580635654	2.02229368360016	0.100866122216598	0.299504313821065	0.203885731107039	0.863900056931217	0.997153621883122	-1.58975580406703	0.198972254823202	0.853168910832822
Ochrobactrum intermedium	-1.21392863475674	0.577346198123663	NA	-0.829826077508998	0.706432538552689	NA	-0.632774523060671	0.773950435160524	NA	-1.01687708030841	0.640638025919264	NA
[Clostridium] sticklandii	-0.0938110951537783	0.864297888730441	0.964618179386653	-0.415367320060926	0.449162321698613	0.686052501786459	-0.189295357167373	0.730478516704742	0.997153621883122	0.132260867739774	0.809366539946619	0.996724909008197
Dickeya dadantii	0.259914794097064	0.801600135333698	0.941196922590738	-0.208668846848333	0.831570440997512	0.931127442539599	1.68816712661829	0.0937634774035232	0.794809011943819	2.15675076756369	0.0325298599944775	0.355117050777627
Microlunatus phosphovorus	1.29219835631286	0.620944636954517	NA	0.293100174406972	0.908656041990163	NA	0.885874125351729	0.731580514237351	NA	1.88497230725762	0.465963162133956	NA
Paenibacillus sp. oral taxon 786	0.781500171059061	0.664445636631275	NA	1.28575135366766	0.473628293341979	NA	0.165257717053272	0.925917062196786	NA	-0.338993465555325	0.852107590843908	NA
Peptostreptococcus stomatis	0.251540215884958	0.661412063982566	0.921251050843045	-0.179624597609489	0.754103944472718	0.885889099817465	0.0643542509431654	0.910719531106551	0.997153621883122	0.495519064437612	0.387882724729305	0.996724909008197
Pseudoxanthomonas suwonensis	-1.60057000927054	0.692215500963548	NA	-2.05770281593288	0.609425693289573	NA	0	1	NA	0.465553487084389	0.907810753916355	NA
Ruminococcus albus	0.221219953257273	0.72784860750665	0.925047666899766	2.11704237755583	0.000869351890870389	0.0190494093673517	-0.511096671239588	0.421413501306835	0.997153621883122	-2.40691909553814	0.000153297434862651	0.00619759629516146
Dyadobacter fermentans	-0.505980808376831	0.547100024267163	0.881790474511603	1.50693022326113	0.0733231267752955	0.260944068817963	1.04915034424361	0.209914109346832	0.997153621883122	-0.963760687394345	0.254074270503336	0.871551740029624
Haemophilus parasuis	-0.979093620096595	0.604878555395222	NA	-0.0245191143825883	0.989525761658418	NA	0.719950489089412	0.704589224613389	0.997153621883122	-0.234624016624595	0.899673431161295	NA
Lactobacillus iners	0.843196624607155	0.5366906304061	NA	-0.616503376902848	0.637349448701879	NA	-0.0586100889019964	0.964817605813013	0.997153621883122	1.40108991260801	0.29732567616626	NA
Lactobacillus brevis	-1.90469143566892	0.0162598860723867	0.180072906417453	0.40143643904409	0.610259600372018	0.789685709070148	1.79263919804265	0.0237497119851467	0.469619911121881	-0.51348867667036	0.514321708725259	0.996724909008197
Bacteroides helcogenes	0.330296596813426	0.526357180525283	0.881790474511603	0.0810327142465752	0.876472918019046	0.946635516395864	-0.0553801263768194	0.915396946521234	0.997153621883122	0.193883756190032	0.709961049124101	0.996724909008197
Peptoniphilus sp. oral taxon 375	-0.12923457209809	0.732940992587038	0.925047666899766	-0.476655823457918	0.208031868133429	0.44755322966975	-0.00459838577909524	0.990314433804363	0.997153621883122	0.342822865580734	0.365133000983485	0.991141958468397
Prevotella bivia	-0.129760878842175	0.790814301135046	0.934768677464593	-0.162209536197529	0.740212670329417	0.875948490071975	-0.289436563753304	0.554094436206198	0.997153621883122	-0.25698790639795	0.599355847095108	0.996724909008197
Olsenella uli	1.50526394206998	0.0128275343539116	0.152708742308472	1.23099764720712	0.0417616721216662	0.198163228498887	-0.0494330943019296	0.934765726838406	0.997153621883122	0.224833200560935	0.710439755913179	0.996724909008197
Alkaliphilus oremlandii	0.149302435807951	0.772059377373702	0.929552217067871	0.213175255976364	0.67704303936067	0.833813819467085	0.144752172783534	0.77759531949111	0.997153621883122	0.0808793526151218	0.875146911523057	0.996724909008197
Tannerella forsythia	-1.25999223154589	0.0679913116544047	0.336362582012607	-0.250251568974501	0.716949446466268	0.861050948113334	0.805419706546613	0.243386501029198	0.997153621883122	-0.204320956024773	0.767218164420319	0.996724909008197
Listeria seeligeri	-0.104424810475421	0.93181261529091	0.976747530252677	3.50651053866026	0.004145779919204	0.045603579111244	2.1943365131642	0.0715280236705219	0.714300400764527	-1.41659883597149	0.247855788294864	0.862931256033064
Granulicatella adiacens	-0.268105548715705	0.695861313322477	0.925047666899766	0.349995800162423	0.609330902196529	0.789685709070148	0.933431852998006	0.173265859646833	0.997153621883122	0.315330504119878	0.645410444520197	0.996724909008197
Aeromonas hydrophila	-0.856640415353378	0.766515817093754	NA	0.955805503686924	0.739916326983155	NA	1.47345419192033	0.608825616594283	NA	-0.338991727119976	0.906460698478467	NA
Streptococcus downei	1.54786336640016	0.051086612404396	0.294066863601688	1.26149224922368	0.109725428391608	0.314934664996254	0.0810918253854528	0.917346975176095	0.997153621883122	0.367462942561932	0.646271621697366	0.996724909008197
Listeria grayi	0.0785136603837591	0.958716961671541	0.976747530252677	1.65439111155381	0.272627477083043	0.528300539103087	1.28674057785309	0.392277257218395	0.997153621883122	-0.28913687331696	0.849204936563877	0.996724909008197
Moorella thermoacetica	-0.888202724603512	0.507975041986794	NA	0.965782616513244	0.465980954029131	NA	1.15921640747166	0.381838345784233	0.997153621883122	-0.694768933645092	0.604364844641825	NA
Listeria monocytogenes	-0.944416403707628	0.51405117813381	NA	-0.220689822341173	0.885780121549061	NA	-1.28497209018501	0.398205403515157	NA	-2.00869867155146	0.169876528895783	NA
Blautia hansenii	0.0527101953972109	0.863511872607298	0.964618179386653	-0.459618486372111	0.133873486083953	0.355801373101408	-0.073903377470995	0.80953731042904	0.997153621883122	0.438425304298327	0.152750368392556	0.751797465305971
Neisseria polysaccharea	1.3520881895198	0.377837238928027	NA	0.896881708867505	0.558596786615673	NA	-0.132594812591302	0.928102859676402	0.997153621883122	0.322611668060991	0.839656577408654	NA
Bartonella henselae	-0.250050459381826	0.909200237554326	NA	-0.220689568017721	0.920216086695648	NA	-0.972429167503689	0.658875621142121	NA	-1.00179005886779	0.647824681388726	NA
Anaerococcus prevotii	0.902887026160131	0.278316318942408	0.644250738292611	0.472039367641444	0.568588181885294	0.770859047710034	0.105308022767636	0.89862541931094	0.997153621883122	0.536155681286323	0.520391035066278	0.996724909008197
Alistipes sp. HGB5	-0.938079028755152	0.237435844877883	0.614258503128139	-0.942541550775784	0.235211856947876	0.48766527095523	0.361992781260535	0.648465790500933	0.997153621883122	0.366455303281167	0.644428804017117	0.996724909008197
Bacillus sp. BT1B_CT2	0.438181817934788	0.773525001886401	NA	0.94656209996109	0.579656622147365	NA	-2.24857756087462	0.161405193652657	0.98053655143989	-2.75695784290092	0.0909993381375174	NA
Raphidiopsis brookii	0.524582515232405	0.690936062874057	0.925047666899766	-3.90954888255451	0.000905240527787375	0.0190494093673517	0.612438041184103	0.627651142374285	0.997153621883122	5.04656943897102	4.62387853844891e-05	0.00201316557904776
Melissococcus plutonius	-2.19140880793389	0.0399924331955597	NA	1.36866613356767	0.237515236393193	NA	0.666662264649946	0.54728417870531	0.997153621883122	-2.89341267685161	0.00977097224619116	0.162657949745418
Streptomyces albus	-0.0328190714700061	0.816316431040376	0.949394284110659	0.138736071217823	0.322708464915692	0.576350173502565	0.11651538402699	0.408369498550312	0.997153621883122	-0.0550397586608391	0.695562993619095	0.996724909008197
Alistipes shahii	-0.623542843538001	0.386255261391488	0.776237482879118	-0.28361605200984	0.693513566006177	0.851656945793002	0.0878333052747138	0.902862226668568	0.997153621883122	-0.252093486253448	0.726120783297895	0.996724909008197
Streptococcus anginosus	0.400262779932309	0.514089905320288	0.881790474511603	0.211419323214806	0.730412203211491	0.866469378319513	-0.266142770549524	0.664366597787847	0.997153621883122	-0.0772993138320211	0.899754100731699	0.996724909008197
Erysipelothrix rhusiopathiae	0.778731343253377	0.465589643716258	NA	0.838509579453623	0.44634845081223	NA	-0.418992237125623	0.691050718968414	0.997153621883122	-0.47877047332587	0.667228167571677	0.996724909008197
Bifidobacterium pseudocatenulatum	-1.6411884742247	0.0328284450895808	0.234488893497005	-0.0750393342910609	0.922265744924199	0.958699266380982	0.628000856643179	0.414135363624796	0.997153621883122	-0.938148283290462	0.222479648925482	0.856622321713081
Deferribacter desulfuricans	0.876978584724855	0.35543067929642	0.744231174492303	1.91991551383913	0.0440595963085296	0.203725211240722	0.555781699117244	0.551858332549014	0.997153621883122	-0.487155229997032	0.614815393607568	0.996724909008197
Prevotella oris	-0.368639257812756	0.610752181157898	0.914624511443222	0.0660016569909818	0.927436522822053	0.96119759538731	-0.485150157904238	0.503120355361385	0.997153621883122	-0.919791072707976	0.204195872791456	0.855769231590741
Neisseria cinerea	-1.9372367754059	0.000686120168023403	0.0253929045544221	-1.66334092806506	0.00352104088168688	0.0436970201727295	0.19737357506983	0.730254367845818	0.997153621883122	-0.0765222722710037	0.892857998064406	0.996724909008197
Porphyromonas asaccharolytica	-2.54635250337489	0.000598004719843076	0.0249168633267948	-1.30953598910524	0.0775183637867585	0.264257202252676	0.153913648856302	0.835670008372197	0.997153621883122	-1.08290286541335	0.144272130727011	0.729089517781147
Psychromonas sp. CNPT3	1.30639065104402	0.735865906327622	NA	3.06633337869828	0.423975476244239	NA	1.96591876417753	0.608161914744468	0.997153621883122	0.205976036523271	0.957590317419798	NA
Streptococcus mutans	-0.0491491596996598	0.964324102806913	0.976747530252677	1.21989403834729	0.266844296789304	0.527153631208259	1.40981033504273	0.199435956653933	0.997153621883122	0.140767136995775	0.898061234135378	0.996724909008197
Lactobacillus buchneri	-1.76385714731683	0.0511676342666938	0.294066863601688	0.522777323221331	0.56336518811537	0.768852664210236	0.795527149279636	0.380432121233499	0.997153621883122	-1.49110732125853	0.0983823685117449	0.611916709644479
Pseudomonas amygdali	-0.201381446716571	0.900660891801615	0.976747530252677	-6.2462170324045	3.54074343899031e-05	0.00214214978058914	0.327872656328513	0.838418870462729	0.997153621883122	6.37270824201644	2.63067310384606e-05	0.00124080081398072
Oribacterium sinus	0.765140626560872	0.18611873083173	0.570916352244569	0.11684340162038	0.839742427643922	0.932191135274445	0.179064026410707	0.756683500127931	0.997153621883122	0.8273612513512	0.152720282237961	0.751797465305971
Clostridium butyricum	0.440361152987061	0.690515307034801	0.925047666899766	-0.0168661955044432	0.987833481300202	0.993330061385953	-0.322763179864495	0.770401196063064	0.997153621883122	0.13446416862701	0.903245273695109	0.996724909008197
Algoriphagus sp. PR1	-2.82145415573679	0.460461024601784	NA	2.84463796654216	0.460593073285157	NA	0.846466584995015	0.82552856552561	0.997153621883122	-4.81962553728393	0.209203993084827	NA
Methylophilales bacterium HTCC2181	0.590458844340839	0.829197821298152	NA	-0.415134164615817	0.881809888630599	NA	-1.46280171716461	0.596866624776078	0.997153621883122	-0.45720870820795	0.868609096611551	NA
Escherichia albertii	0.800189885653632	0.433419724204839	0.814892399711934	-3.69356853029238	0.000298825979319197	0.00964211826603275	-0.956682637482639	0.349007598937226	0.997153621883122	3.53707577846337	0.000533724337898562	0.0152019610536981
Acinetobacter radioresistens	0.970754335847025	0.695870476438438	NA	-1.43182497732216	0.560613315207613	NA	-0.664833300328246	0.788921421638944	NA	1.73774601284094	0.480020168694189	NA
Pseudogulbenkiania sp. NH8B	-1.30102872195485	0.30804445935489	0.693793827375878	-0.987186598405278	0.438424629646836	0.677947350636002	0.110134544955655	0.931886571490202	0.997153621883122	-0.20370757859392	0.871733529917016	0.996724909008197
Paludibacter propionicigenes	-0.29866807984521	0.605024542679012	0.911181540179235	0.286751656333366	0.620001176542678	0.789685709070148	0.129693105126688	0.822508330024749	0.997153621883122	-0.455726631051889	0.430133879082968	0.996724909008197

## Sheet: Supplementary Table 4
Supplementary Table 4. Comparisons of microbial species between the GR and PR groups or between the two time points. The taxonomic profiles were calculated using the MetaPhlAn2 pipeline.
Species	GR vs PR at 0M		GR vs PR at 12M		12M vs 0M in GR		12M vs 0M in PR
	pvalue	padj	pvalue	padj	pvalue	padj	pvalue	padj
Methanobrevibacter_smithii	0.617151623793628	0.932024901239356	0.339912618217568	0.69568356709083	0.833935414088552	1	1	1
Methanosphaera_stadtmanae	0.562983207694953	0.928285281016088	0.938959222325739	1	1	1	1	1
Candidatus_Methanomassiliicoccus_intestinalis	0.954357880663238	1	0.863669107701942	1	1	1	1	1
Actinobaculum_sp_oral_taxon_183	0.298749452541426	0.791920056480096	0.596298155310042	0.872323096460626	1	1	1	1
Actinomyces_europaeus	NA	NA	0.342781711147911	0.69568356709083	NA	NA	1	1
Actinomyces_georgiae	NA	NA	0.342781711147911	0.69568356709083	NA	NA	1	1
Actinomyces_graevenitzii	0.757313920706022	1	0.965574364759781	1	0.352542137499713	1	0.529368106184798	1
Actinomyces_johnsonii	0.833149021341694	1	0.345496347757784	0.69568356709083	1	1	0.100348246462291	1
Actinomyces_massiliensis	0.863669107701942	1	0.833149021341694	1	0.789268026134281	1	0.422678074170635	1
Actinomyces_meyeri	NA	NA	0.342781711147911	0.69568356709083	NA	NA	1	1
Actinomyces_naeslundii	0.0595686284780956	0.791920056480096	0.678388358967988	0.918004505024507	0.271898710819648	1	0.0360316862182336	1
Actinomyces_odontolyticus	0.842105263157895	1	0.719695165515599	0.939917345499868	0.359375	1	1	1
Actinomyces_oris	0.774955307165551	1	0.0434735543094676	0.69568356709083	0.203125	1	0.09765625	1
Actinomyces_sp_HMSC035G02	0.485748834976158	0.891852208803412	1	1	0.833634883024682	1	0.833634883024682	1
Actinomyces_sp_HPA0247	0.49734086611284	0.902039806185052	1	1	0.446872820710831	1	0.108319380730004	1
Actinomyces_sp_ICM47	0.869715172607679	1	0.648296717733422	0.903873514761933	0.1640625	1	0.672603817441517	1
Actinomyces_sp_S6_Spd3	0.390601413712056	0.791920056480096	0.71237892954897	0.939917345499868	0.371093369522698	1	0.855132140584706	1
Actinomyces_sp_oral_taxon_170	0.0733496602825111	0.791920056480096	0.390601413712056	0.69568356709083	0.177529852412153	1	1	1
Actinomyces_sp_oral_taxon_180	0.399075196548237	0.791920056480096	0.938959222325739	1	1	1	1	1
Actinomyces_sp_oral_taxon_181	0.509027574045694	0.9082955195296	0.896978963166267	1	0.177529852412153	1	0.674986713970489	1
Actinomyces_sp_oral_taxon_414	0.342781711147911	0.791920056480096	0.342781711147911	0.69568356709083	1	1	1	1
Actinomyces_sp_oral_taxon_448	0.750399495415991	1	0.364750550995853	0.69568356709083	0.41849223344682	1	0.0590582290905367	1
Actinomyces_turicensis	0.0623518606072331	0.791920056480096	0.938959222325739	1	0.855132140584706	1	1	1
Actinomyces_viscosus	0.617151623793628	0.932024901239356	0.916112144802164	1	0.787406490666269	1	0.833935414088552	1
Actinotignum_schaalii	NA	NA	0.342781711147911	0.69568356709083	NA	NA	1	1
Actinotignum_timonense	NA	NA	0.342781711147911	0.69568356709083	NA	NA	1	1
Aeriscardovia_aeriphila	0.399075196548237	0.791920056480096	NA	NA	NA	NA	1	1
Alloscardovia_omnicolens	0.399075196548237	0.791920056480096	0.395867499104991	0.69568356709083	0.18144920772142	1	0.361310428526179	1
Bifidobacterium_adolescentis	0.0745777667187578	0.791920056480096	0.648296717733422	0.903873514761933	0.150785565027971	1	0.105645429201877	1
Bifidobacterium_angulatum	0.145673988978852	0.791920056480096	0.192975591010525	0.69568356709083	1	1	NA	NA
Bifidobacterium_animalis	0.440575649977576	0.835964053803606	0.342781711147911	0.69568356709083	0.371093369522698	1	1	1
Bifidobacterium_bifidum	0.652797538439174	0.950942527438202	0.562983207694953	0.84447481154243	1	1	1	1
Bifidobacterium_breve	NA	NA	0.342781711147911	0.69568356709083	NA	NA	1	1
Bifidobacterium_catenulatum	0.342781711147911	0.791920056480096	1	1	1	1	1	1
Bifidobacterium_dentium	1	1	0.964789392388999	1	0.201242620957724	1	0.833935414088552	1
Bifidobacterium_longum	0.368897505083207	0.791920056480096	0.712821214605835	0.939917345499868	0.944182513250483	1	0.833634883024682	1
Bifidobacterium_merycicum	0.342781711147911	0.791920056480096	NA	NA	1	1	NA	NA
Bifidobacterium_pseudocatenulatum	0.610745401322454	0.929941557569169	0.896978963166267	1	0.0591720678258594	1	1	1
Gardnerella_vaginalis	0.440575649977576	0.835964053803606	NA	NA	0.371093369522698	1	1	1
Parascardovia_denticolens	NA	NA	0.145673988978852	0.69568356709083	NA	NA	0.371093369522698	1
Scardovia_wiggsiae	0.342781711147911	0.791920056480096	0.342781711147911	0.69568356709083	1	1	1	1
Corynebacterium_argentoratense	0.938959222325739	1	1	1	1	1	1	1
Corynebacterium_durum	0.342781711147911	0.791920056480096	0.192975591010525	0.69568356709083	1	1	NA	NA
Rothia_dentocariosa	0.607148751367279	0.928285281016088	0.34713797075308	0.69568356709083	0.361310428526179	1	1	1
Rothia_mucilaginosa	0.552427798233384	0.928285281016088	0.896978963166267	1	0.105645429201877	1	1	1
Cutibacterium_acnes	NA	NA	0.399075196548237	0.69568356709083	NA	NA	NA	NA
Propionibacterium_acidifaciens	0.145673988978852	0.791920056480096	0.938959222325739	1	0.371093369522698	1	1	1
Propionibacterium_freudenreichii	0.229387515377762	0.791920056480096	0.439783256922655	0.744482935064149	1	1	0.583882420770365	1
Pseudopropionibacterium_propionicum	0.342781711147911	0.791920056480096	0.342781711147911	0.69568356709083	1	1	1	1
Atopobium_deltae	0.390601413712056	0.791920056480096	0.276830123485007	0.69568356709083	1	1	0.422678074170635	1
Atopobium_minutum	NA	NA	0.938959222325739	1	1	1	1	1
Atopobium_parvulum	0.342781711147911	0.791920056480096	0.607148751367279	0.87581736259949	1	1	0.371093369522698	1
Atopobium_rimae	NA	NA	0.342781711147911	0.69568356709083	NA	NA	1	1
Olsenella_profusa	0.342781711147911	0.791920056480096	0.399075196548237	0.69568356709083	1	1	NA	NA
Olsenella_scatoligenes	0.170899356317151	0.791920056480096	0.0204868348545045	0.69568356709083	0.787406490666269	1	NA	NA
Olsenella_uli	0.342781711147911	0.791920056480096	0.399075196548237	0.69568356709083	1	1	NA	NA
Collinsella_aerofaciens	0.400181861482171	0.791920056480096	0.904825824330468	1	0.5703125	1	0.0800579199844347	1
Collinsella_intestinalis	0.356232003290827	0.791920056480096	0.164938177051956	0.69568356709083	1	1	0.726286148878805	1
Collinsella_stercoris	0.315378120331681	0.791920056480096	0.603780120807985	0.87581736259949	1	1	0.0208625823327655	1
Enorma_massiliensis	1	1	0.390434615842279	0.69568356709083	0.944182513250483	1	0.833634883024682	1
[Collinsella]_massiliensis	0.094719521964104	0.791920056480096	0.211024269847799	0.69568356709083	0.8203125	1	0.528612125255688	1
Adlercreutzia_equolifaciens	0.712821214605835	0.995798988491666	0.743863052215977	0.94917690711623	0.528612125255688	1	0.62406453246517	1
Asaccharobacter_celatus	0.682959873303256	0.979438577993042	0.682959873303256	0.918004505024507	0.441208519505878	1	0.62406453246517	1
Eggerthella_lenta	0.65280919451163	0.950942527438202	0.90235264483941	1	0.62406453246517	1	0.799846105662473	1
Enterorhabdus_caecimuris	0.774955307165551	1	0.485748834976158	0.798015943175117	0.672603817441517	1	0.91015625	1
Gordonibacter_pamelaeae	0.603780120807985	0.928285281016088	0.133300136396112	0.69568356709083	0.8203125	1	0.0078125	1
Paraeggerthella_hongkongensis	0.712821214605835	0.995798988491666	0.152320643844634	0.69568356709083	0.528612125255688	1	0.359375	1
Slackia_exigua	0.342781711147911	0.791920056480096	1	1	1	1	1	1
Slackia_isoflavoniconvertens	0.829145477111646	1	0.507865941381084	0.813047232616766	0.177529852412153	1	0.100348246462291	1
Slackia_piriformis	0.399075196548237	0.791920056480096	0.342781711147911	0.69568356709083	NA	NA	1	1
Bacteroides_caccae	0.966605467644993	1	0.710868802915877	0.939917345499868	0.799846105662473	1	0.29450739368011	1
Bacteroides_cellulosilyticus	0.224703457826099	0.791920056480096	0.167100638239166	0.69568356709083	0.352542137499713	1	1	1
Bacteroides_clarus	0.916112144802164	1	0.954357880663238	1	1	1	0.371093369522698	1
Bacteroides_coprocola	1	1	1	1	1	1	1	1
Bacteroides_coprophilus	0.938959222325739	1	0.399075196548237	0.69568356709083	1	1	1	1
Bacteroides_dorei	0.539579092502513	0.928285281016088	1	1	0.833634883024682	1	0.554113130069446	1
Bacteroides_eggerthii	0.705917717136947	0.995798988491666	0.682538217920678	0.918004505024507	0.201242620957724	1	0.422678074170635	1
Bacteroides_faecichinchillae	1	1	0.399075196548237	0.69568356709083	1	1	NA	NA
Bacteroides_faecis	0.353910959884065	0.791920056480096	0.295917952819399	0.69568356709083	0.0590582290905367	1	0.583882420770365	1
Bacteroides_faecis_CAG:32	0.747951008969874	1	1	1	1	1	1	1
Bacteroides_finegoldii	0.881991151464675	1	0.752004892594501	0.94917690711623	0.422678074170635	1	0.371093369522698	1
Bacteroides_fragilis	0.082014256994178	0.791920056480096	0.142835724321692	0.69568356709083	0.201242620957724	1	0.799846105662473	1
Bacteroides_galacturonicus	0.627259915165765	0.939620115835357	0.295260264702122	0.69568356709083	0.726286148878805	1	1	1
Bacteroides_intestinalis	0.155030354876663	0.791920056480096	0.151294595697497	0.69568356709083	1	1	0.100348246462291	1
Bacteroides_massiliensis	0.954357880663238	1	0.390601413712056	0.69568356709083	0.789268026134281	1	1	1
Bacteroides_nordii	0.145673988978852	0.791920056480096	0.192975591010525	0.69568356709083	1	1	NA	NA
Bacteroides_ovatus	0.0940220449511788	0.791920056480096	0.0786530293054127	0.69568356709083	0.203125	1	0.352542137499713	1
Bacteroides_plebeius	1	1	1	1	1	1	1	1
Bacteroides_salyersiae	0.774743527010479	1	0.330554543864976	0.69568356709083	1	1	1	1
Bacteroides_sp_CAG_144	0.562983207694953	0.928285281016088	0.520428784162906	0.813047232616766	1	1	1	1
Bacteroides_sp_CAG_443	0.192975591010525	0.791920056480096	0.342781711147911	0.69568356709083	NA	NA	1	1
Bacteroides_sp_D2	0.938959222325739	1	0.192975591010525	0.69568356709083	1	1	NA	NA
Bacteroides_sp_OM08_11	0.399075196548237	0.791920056480096	NA	NA	NA	NA	NA	NA
Bacteroides_stercorirosoris	NA	NA	0.399075196548237	0.69568356709083	NA	NA	NA	NA
Bacteroides_stercoris	0.320871185393535	0.791920056480096	0.145182247794723	0.69568356709083	0.855132140584706	1	0.787406490666269	1
Bacteroides_thetaiotaomicron	0.430778376972789	0.835964053803606	0.648296717733422	0.903873514761933	0.446872820710831	1	0.280712665268496	1
Bacteroides_uniformis	0.603780120807985	0.928285281016088	0.719695165515599	0.939917345499868	1	1	0.91015625	1
Bacteroides_vulgatus	0.045360653862514	0.791920056480096	0.307221909374989	0.69568356709083	0.0759269629825577	1	0.8203125	1
Bacteroides_xylanisolvens	0.142835724321692	0.791920056480096	0.361632186665208	0.69568356709083	0.352542137499713	1	0.833935414088552	1
Barnesiella_intestinihominis	0.968239191149408	1	0.968239191149408	1	0.42578125	1	0.726286148878805	1
Coprobacter_fastidiosus	0.476636240978629	0.886208086241671	1	1	0.352542137499713	1	0.401678166469773	1
Coprobacter_secundus	0.0536325902501692	0.791920056480096	0.119578444895462	0.69568356709083	1	1	0.280712665268496	1
Butyricimonas_synergistica	0.586263349356726	0.928285281016088	0.835750834931409	1	0.799846105662473	1	0.787406490666269	1
Butyricimonas_virosa	0.146690285721774	0.791920056480096	0.0421687970955558	0.69568356709083	0.672603817441517	1	1	1
Odoribacter_laneus	0.192975591010525	0.791920056480096	0.342781711147911	0.69568356709083	NA	NA	1	1
Odoribacter_splanchnicus	0.548961874039274	0.928285281016088	1	1	0.49609375	1	0.833634883024682	1
Porphyromonas_asaccharolytica	1	1	0.607148751367279	0.87581736259949	1	1	1	1
Porphyromonas_sp_HMSC065F10	NA	NA	0.399075196548237	0.69568356709083	1	1	NA	NA
Porphyromonas_uenonis	0.399075196548237	0.791920056480096	0.145673988978852	0.69568356709083	NA	NA	1	1
Sanguibacteroides_justesenii	0.140306125296365	0.791920056480096	0.276830123485007	0.69568356709083	0.855132140584706	1	1	1
Alloprevotella_tannerae	NA	NA	0.342781711147911	0.69568356709083	NA	NA	1	1
Paraprevotella_clara	0.825309345893705	1	0.509027574045694	0.813047232616766	1	1	0.789268026134281	1
Paraprevotella_xylaniphila	0.691147301655118	0.987353288078741	0.682538217920678	0.918004505024507	0.787406490666269	1	1	1
Prevotella_bivia	0.399075196548237	0.791920056480096	NA	NA	NA	NA	NA	NA
Prevotella_buccalis	0.342781711147911	0.791920056480096	0.399075196548237	0.69568356709083	1	1	NA	NA
Prevotella_colorans	NA	NA	0.399075196548237	0.69568356709083	1	1	NA	NA
Prevotella_copri	0.440575649977576	0.835964053803606	0.276830123485007	0.69568356709083	1	1	1	1
Prevotella_corporis	0.520428784162906	0.9082955195296	1	1	1	1	1	1
Prevotella_disiens	0.342781711147911	0.791920056480096	0.342781711147911	0.69568356709083	1	1	1	1
Prevotella_intermedia	NA	NA	0.342781711147911	0.69568356709083	NA	NA	1	1
Prevotella_sp_CAG_1031	0.145673988978852	0.791920056480096	0.192975591010525	0.69568356709083	0.371093369522698	1	NA	NA
Prevotella_sp_CAG_1092	0.342781711147911	0.791920056480096	0.399075196548237	0.69568356709083	1	1	NA	NA
Prevotella_sp_CAG_279	0.145673988978852	0.791920056480096	0.192975591010525	0.69568356709083	0.371093369522698	1	NA	NA
Prevotella_sp_CAG_873	0.342781711147911	0.791920056480096	0.399075196548237	0.69568356709083	1	1	NA	NA
Prevotella_sp_S7_1_8	NA	NA	1	1	1	1	1	1
Prevotella_timonensis	NA	NA	1	1	1	1	1	1
Alistipes_finegoldii	0.496698348091537	0.902039806185052	0.842105263157895	1	0.1640625	1	0.944182513250483	1
Alistipes_finegoldii_CAG:68	0.592345355865233	0.928285281016088	0.326974615026912	0.69568356709083	1	1	0.62406453246517	1
Alistipes_indistinctus	1	1	0.243894612569149	0.69568356709083	0.833935414088552	1	0.583882420770365	1
Alistipes_inops	0.900049988161637	1	0.645138188345974	0.903873514761933	1	1	1	1
Alistipes_onderdonkii	0.571382546604735	0.928285281016088	0.401614426412339	0.69568356709083	0.0360316862182336	1	0.789268026134281	1
Alistipes_putredinis	0.90235264483941	1	0.902480682687879	1	0.1640625	1	0.799846105662473	1
Alistipes_shahii	0.967421261024032	1	0.593987938236247	0.872024845495767	0.203125	1	0.672603817441517	1
Alistipes_sp_An66	0.399075196548237	0.791920056480096	NA	NA	NA	NA	NA	NA
Alistipes_sp_CHKCI003	0.399075196548237	0.791920056480096	0.342781711147911	0.69568356709083	NA	NA	1	1
Alistipes_timonensis	0.188037009806741	0.791920056480096	0.155030354876663	0.69568356709083	0.18144920772142	1	1	1
Rikenella_microfusus	0.399075196548237	0.791920056480096	0.342781711147911	0.69568356709083	NA	NA	1	1
Parabacteroides_distasonis	0.968239191149408	1	0.719695165515599	0.939917345499868	0.203125	1	0.441208519505878	1
Parabacteroides_goldsteinii	1	1	0.916112144802164	1	0.18144920772142	1	1	1
Parabacteroides_johnsonii	0.520428784162906	0.9082955195296	0.0947256429111904	0.69568356709083	1	1	NA	NA
Parabacteroides_merdae	0.412158281472861	0.811162575239141	0.218640130772306	0.69568356709083	0.833634883024682	1	0.833935414088552	1
Candidatus_Gastranaerophilales_bacterium	0.0947256429111904	0.791920056480096	0.145673988978852	0.69568356709083	NA	NA	0.18144920772142	1
Bacillus_aerius	0.954357880663238	1	NA	NA	0.371093369522698	1	0.371093369522698	1
Gemella_bergeri	NA	NA	0.342781711147911	0.69568356709083	NA	NA	1	1
Gemella_haemolysans	0.747951008969874	1	0.562983207694953	0.84447481154243	0.371093369522698	1	1	1
Gemella_morbillorum	NA	NA	0.938959222325739	1	1	1	1	1
Gemella_sanguinis	0.723972778119617	0.995798988491666	0.673514751058265	0.918004505024507	1	1	0.100348246462291	1
Brochothrix_thermosphacta	0.342781711147911	0.791920056480096	NA	NA	1	1	NA	NA
Abiotrophia_defectiva	NA	NA	0.399075196548237	0.69568356709083	1	1	NA	NA
Abiotrophia_sp_HMSC24B09	NA	NA	0.399075196548237	0.69568356709083	1	1	NA	NA
Facklamia_hominis	NA	NA	0.342781711147911	0.69568356709083	NA	NA	1	1
Granulicatella_elegans	NA	NA	0.399075196548237	0.69568356709083	1	1	NA	NA
Enterococcus_asini	0.399075196548237	0.791920056480096	NA	NA	NA	NA	1	1
Enterococcus_casseliflavus	0.399075196548237	0.791920056480096	NA	NA	NA	NA	1	1
Enterococcus_durans	NA	NA	0.399075196548237	0.69568356709083	1	1	NA	NA
Enterococcus_faecalis	0.0947256429111904	0.791920056480096	0.652797538439174	0.903873514761933	1	1	0.371093369522698	1
Enterococcus_faecium	0.399075196548237	0.791920056480096	NA	NA	NA	NA	1	1
Lactobacillus_acidophilus	0.399075196548237	0.791920056480096	0.145673988978852	0.69568356709083	NA	NA	1	1
Lactobacillus_casei	NA	NA	0.399075196548237	0.69568356709083	NA	NA	NA	NA
Lactobacillus_curvatus	0.399075196548237	0.791920056480096	0.399075196548237	0.69568356709083	1	1	1	1
Lactobacillus_delbrueckii	1	1	1	1	1	1	0.583882420770365	1
Lactobacillus_fermentum	0.342781711147911	0.791920056480096	0.938959222325739	1	1	1	1	1
Lactobacillus_mucosae	NA	NA	0.342781711147911	0.69568356709083	NA	NA	1	1
Lactobacillus_paragasseri	NA	NA	0.399075196548237	0.69568356709083	1	1	NA	NA
Lactobacillus_plantarum	0.652797538439174	0.950942527438202	0.520428784162906	0.813047232616766	1	1	0.789268026134281	1
Lactobacillus_reuteri	NA	NA	0.24280672887484	0.69568356709083	0.0142661867014469	1	0.00390625	1
Lactobacillus_rhamnosus	0.938959222325739	1	NA	NA	1	1	1	1
Lactobacillus_rogosae	0.439783256922655	0.835964053803606	0.0971856473456406	0.69568356709083	0.0299739735865559	1	0.583882420770365	1
Lactobacillus_ruminis	0.342781711147911	0.791920056480096	0.399075196548237	0.69568356709083	1	1	NA	NA
Lactobacillus_sakei	0.399075196548237	0.791920056480096	0.330554543864976	0.69568356709083	0.371093369522698	1	1	1
Lactobacillus_vaginalis	NA	NA	0.342781711147911	0.69568356709083	NA	NA	1	1
Lactobacillus_versmoldensis	0.342781711147911	0.791920056480096	NA	NA	1	1	NA	NA
Pediococcus_acidilactici	NA	NA	0.342781711147911	0.69568356709083	NA	NA	1	1
Pediococcus_pentosaceus	NA	NA	1	1	NA	NA	1	1
Sharpea_azabuensis	NA	NA	0.399075196548237	0.69568356709083	1	1	NA	NA
Leuconostoc_carnosum	0.342781711147911	0.791920056480096	0.399075196548237	0.69568356709083	1	1	NA	NA
Leuconostoc_garlicum	NA	NA	0.399075196548237	0.69568356709083	1	1	NA	NA
Leuconostoc_lactis	NA	NA	0.399075196548237	0.69568356709083	1	1	NA	NA
Leuconostoc_mesenteroides	0.342781711147911	0.791920056480096	1	1	1	1	1	1
Leuconostoc_pseudomesenteroides	0.520428784162906	0.9082955195296	0.954357880663238	1	1	1	1	1
Weissella_viridescens	NA	NA	0.399075196548237	0.69568356709083	1	1	NA	NA
Lactococcus_lactis	0.960535300044334	1	0.603866406193636	0.87581736259949	0.18144920772142	1	0.41849223344682	1
Streptococcus_anginosus	0.774743527010479	1	0.833149021341694	1	0.789268026134281	1	1	1
Streptococcus_australis	0.0536325902501692	0.791920056480096	0.450435787749544	0.751937161807707	0.422678074170635	1	0.932646638965876	1
Streptococcus_constellatus	NA	NA	0.342781711147911	0.69568356709083	NA	NA	1	1
Streptococcus_gordonii	0.439783256922655	0.835964053803606	0.898740606765571	1	0.0590582290905367	1	0.589638551626567	1
Streptococcus_infantis	0.299411159029159	0.791920056480096	0.891557255490252	1	0.201242620957724	1	0.674986713970489	1
Streptococcus_intermedius	NA	NA	0.342781711147911	0.69568356709083	NA	NA	1	1
Streptococcus_lutetiensis	NA	NA	0.399075196548237	0.69568356709083	1	1	NA	NA
Streptococcus_macedonicus	NA	NA	0.399075196548237	0.69568356709083	1	1	NA	NA
Streptococcus_milleri	0.399075196548237	0.791920056480096	0.342781711147911	0.69568356709083	NA	NA	1	1
Streptococcus_mitis	1	1	0.804591511170164	0.994331001864024	0.855132140584706	1	1	1
Streptococcus_mutans	0.400240677193995	0.791920056480096	0.752004892594501	0.94917690711623	0.787406490666269	1	1	1
Streptococcus_oralis	0.791112911979238	1	0.130894580656872	0.69568356709083	0.589638551626567	1	0.0224942712224497	1
Streptococcus_parasanguinis	0.842105263157895	1	0.719695165515599	0.939917345499868	0.07421875	1	0.734375	1
Streptococcus_pneumoniae	0.342781711147911	0.791920056480096	NA	NA	1	1	NA	NA
Streptococcus_pseudopneumoniae	0.342781711147911	0.791920056480096	0.399075196548237	0.69568356709083	1	1	NA	NA
Streptococcus_salivarius	0.968239191149408	1	0.400181861482171	0.69568356709083	0.42578125	1	0.8203125	1
Streptococcus_sanguinis	0.225772291912366	0.791920056480096	0.792295687365232	0.98206710948864	1	1	0.177529852412153	1
Streptococcus_sobrinus	0.342781711147911	0.791920056480096	0.399075196548237	0.69568356709083	1	1	NA	NA
Streptococcus_sp_A12	0.022169271469501	0.791920056480096	0.520052768121535	0.813047232616766	0.422678074170635	1	0.528612125255688	1
Streptococcus_sp_F0442	0.938959222325739	1	0.192975591010525	0.69568356709083	1	1	1	1
Streptococcus_sp_HMSC034E03	NA	NA	0.399075196548237	0.69568356709083	1	1	NA	NA
Streptococcus_sp_HMSC067H01	NA	NA	0.399075196548237	0.69568356709083	1	1	NA	NA
Streptococcus_sp_HMSC070B10	NA	NA	1	1	1	1	1	1
Streptococcus_sp_HMSC071D03	0.399075196548237	0.791920056480096	0.399075196548237	0.69568356709083	1	1	1	1
Streptococcus_sp_HPH0090	0.342781711147911	0.791920056480096	0.399075196548237	0.69568356709083	1	1	NA	NA
Streptococcus_sp_NLAE_zl_C503	0.399075196548237	0.791920056480096	0.342781711147911	0.69568356709083	NA	NA	1	1
Streptococcus_thermophilus	0.648296717733422	0.950942527438202	0.435922949545335	0.744482935064149	0.833634883024682	1	0.8203125	1
Streptococcus_vestibularis	0.520052768121535	0.9082955195296	0.750399495415991	0.94917690711623	0.855132140584706	1	0.833935414088552	1
Streptococcus_viridans	0.399075196548237	0.791920056480096	NA	NA	NA	NA	1	1
Catabacter_hongkongensis	0.954357880663238	1	0.562983207694953	0.84447481154243	1	1	0.371093369522698	1
Christensenella_minuta	1	1	0.850349760856598	1	0.18144920772142	1	0.583882420770365	1
Butyribacterium_methylotrophicum	0.399075196548237	0.791920056480096	0.399075196548237	0.69568356709083	1	1	NA	NA
Clostridium_bolteae_CAG:59	0.750399495415991	1	0.440575649977576	0.744482935064149	0.100348246462291	1	1	1
Clostridium_celatum	0.938959222325739	1	0.399075196548237	0.69568356709083	1	1	1	1
Clostridium_disporicum	0.400240677193995	0.791920056480096	0.243663378403469	0.69568356709083	0.208412803684149	1	0.855132140584706	1
Clostridium_paraputrificum	0.562983207694953	0.928285281016088	0.192975591010525	0.69568356709083	0.371093369522698	1	1	1
Clostridium_perfringens	NA	NA	0.342781711147911	0.69568356709083	NA	NA	1	1
Clostridium_sp_CAG_167	1	1	0.552615995804321	0.84447481154243	1	1	1	1
Clostridium_sp_CAG_242	0.440575649977576	0.835964053803606	0.330554543864976	0.69568356709083	0.371093369522698	1	1	1
Clostridium_sp_CAG_253	0.752004892594501	1	0.960535300044334	1	1	1	1	1
Clostridium_sp_CAG_299	0.145673988978852	0.791920056480096	0.192975591010525	0.69568356709083	0.371093369522698	1	NA	NA
Clostridium_sp_CAG_411	0.229387515377762	0.791920056480096	0.673514751058265	0.918004505024507	1	1	1	1
Clostridium_sp_CAG_413	0.520428784162906	0.9082955195296	1	1	0.371093369522698	1	1	1
Clostridium_sp_CAG_510	0.342781711147911	0.791920056480096	0.399075196548237	0.69568356709083	1	1	NA	NA
Clostridium_sp_CAG_58	0.966165895606126	1	0.507035109494145	0.813047232616766	0.529368106184798	1	0.208412803684149	1
Clostridium_sp_CAG_590	0.342781711147911	0.791920056480096	0.399075196548237	0.69568356709083	1	1	NA	NA
Clostridium_sp_CAG_964	NA	NA	0.399075196548237	0.69568356709083	1	1	NA	NA
Clostridium_sp_D5	0.399075196548237	0.791920056480096	0.747951008969874	0.94917690711623	1	1	1	1
Hungatella_hathewayi	0.813556658028305	1	0.151294595697497	0.69568356709083	0.361310428526179	1	0.208412803684149	1
Lactonifactor_longoviformis	0.456842044641076	0.855763929873097	0.520428784162906	0.813047232616766	1	1	0.789268026134281	1
Eubacterium_brachy	0.792295687365232	1	0.276830123485007	0.69568356709083	1	1	0.18144920772142	1
Eubacterium_infirmum	NA	NA	0.938959222325739	1	1	1	1	1
Eubacterium_nodatum	NA	NA	0.342781711147911	0.69568356709083	NA	NA	1	1
Eubacterium_saphenum	NA	NA	0.342781711147911	0.69568356709083	NA	NA	1	1
Eubacterium_sulci	0.607148751367279	0.928285281016088	0.527390982765961	0.82082656716206	0.422678074170635	1	1	1
Mogibacterium_diversum	0.0912775749596175	0.791920056480096	0.346898227641747	0.69568356709083	0.528612125255688	1	0.0800579199844347	1
Mogibacterium_timidum	0.145673988978852	0.791920056480096	0.747951008969874	0.94917690711623	0.371093369522698	1	1	1
Clostridiales_bacterium_1_7_47FAA	0.938959222325739	1	0.145673988978852	0.69568356709083	1	1	0.422678074170635	1
Clostridiales_bacterium_CHKCI006	0.330554543864976	0.791920056480096	0.520428784162906	0.813047232616766	1	1	0.789268026134281	1
Intestinimonas_butyriciproducens	0.0450769820711791	0.791920056480096	0.303154100910052	0.69568356709083	0.672603817441517	1	1	1
Lawsonibacter_asaccharolyticus	0.780185758513932	1	0.548961874039274	0.84447481154243	0.42578125	1	0.91015625	1
Monoglobus_pectinilyticus	0.255907779437825	0.791920056480096	0.635503267520495	0.903873514761933	1	1	0.674986713970489	1
Anaerofustis_stercorihominis	0.520428784162906	0.9082955195296	0.652797538439174	0.903873514761933	1	1	1	1
Eubacteriaceae_bacterium_CHKCI005	0.21644369707925	0.791920056480096	0.224703457826099	0.69568356709083	0.359375	1	1	1
Eubacterium_callanderi	0.0947256429111904	0.791920056480096	0.440575649977576	0.744482935064149	1	1	0.371093369522698	1
Eubacterium_dolichum_CAG:375	0.342781711147911	0.791920056480096	0.652797538439174	0.903873514761933	0.371093369522698	1	1	1
Eubacterium_eligens	0.182316135876507	0.791920056480096	0.252790847510407	0.69568356709083	0.203125	1	0.5703125	1
Eubacterium_hallii	0.010132282578103	0.791920056480096	0.356232003290827	0.69568356709083	0.5703125	1	0.07421875	1
Eubacterium_limosum	0.390601413712056	0.791920056480096	0.456842044641076	0.755342746414962	1	1	1	1
Eubacterium_maltosivorans	0.399075196548237	0.791920056480096	0.342781711147911	0.69568356709083	NA	NA	1	1
Eubacterium_ramulus	0.743863052215977	1	0.904825824330468	1	0.30078125	1	0.058707408431205	1
Eubacterium_sp_An11	0.399075196548237	0.791920056480096	0.342781711147911	0.69568356709083	NA	NA	1	1
Eubacterium_sp_CAG_180	0.0671261452997227	0.791920056480096	0.155030354876663	0.69568356709083	1	1	1	1
Eubacterium_sp_CAG_251	1	1	0.954357880663238	1	0.371093369522698	1	0.422678074170635	1
Eubacterium_sp_CAG_274	0.479242980234412	0.886599513433663	0.181546009633412	0.69568356709083	0.789268026134281	1	1	1
Eubacterium_sp_CAG_38	0.594964044579055	0.928285281016088	0.0327471759672938	0.69568356709083	0.362726506485098	1	0.0142661867014469	1
Eubacterium_sp_OM08_24	0.0733496602825111	0.791920056480096	0.960535300044334	1	0.787406490666269	1	0.18144920772142	1
Eubacterium_ventriosum	0.48690309777916	0.891852208803412	0.433881574794695	0.744482935064149	0.833634883024682	1	0.726286148878805	1
Mageeibacillus_indolicus	0.145673988978852	0.791920056480096	NA	NA	0.371093369522698	1	NA	NA
Anaerostipes_caccae	0.399075196548237	0.791920056480096	0.342781711147911	0.69568356709083	NA	NA	1	1
Anaerostipes_hadrus	0.968239191149408	1	0.446967892788326	0.749168856738328	1	1	0.203125	1
Blautia_coccoides	0.399075196548237	0.791920056480096	0.342781711147911	0.69568356709083	NA	NA	1	1
Blautia_hansenii	NA	NA	0.342781711147911	0.69568356709083	NA	NA	1	1
Blautia_hydrogenotrophica	0.820250099220475	1	0.891557255490252	1	1	1	0.855132140584706	1
Blautia_obeum	0.719695165515599	0.995798988491666	0.496698348091537	0.812779115058879	0.8203125	1	0.5703125	1
Blautia_producta	0.342781711147911	0.791920056480096	0.342781711147911	0.69568356709083	1	1	1	1
Blautia_sp_An249	0.399075196548237	0.791920056480096	0.342781711147911	0.69568356709083	NA	NA	1	1
Blautia_sp_CAG_257	0.457949346256414	0.855763929873097	0.140306125296365	0.69568356709083	0.371093369522698	1	0.855132140584706	1
Blautia_wexlerae	0.968239191149408	1	0.446967892788326	0.749168856738328	0.09765625	1	0.65234375	1
Ruminococcus_gnavus	0.0108836550326272	0.791920056480096	0.154369915161973	0.69568356709083	0.583882420770365	1	0.672603817441517	1
Ruminococcus_torques	0.603780120807985	0.928285281016088	0.780185758513932	0.969960672747051	0.65234375	1	0.203125	1
Butyrivibrio_crossotus	0.0256036805704259	0.791920056480096	0.192975591010525	0.69568356709083	0.855132140584706	1	NA	NA
Butyrivibrio_sp_CAG_318	0.562983207694953	0.928285281016088	0.938959222325739	1	1	1	1	1
Coprococcus_catus	0.00413518370174717	0.791920056480096	0.00413518370174717	0.69568356709083	0.42578125	1	0.62406453246517	1
Coprococcus_comes	1	1	0.548961874039274	0.84447481154243	0.8203125	1	0.362726506485098	1
Coprococcus_eutactus	0.561558136578998	0.928285281016088	0.966924129814201	1	0.726286148878805	1	0.177529852412153	1
Dorea_formicigenerans	0.277511961722488	0.791920056480096	0.548961874039274	0.84447481154243	0.65234375	1	0.944182513250483	1
Dorea_longicatena	0.603780120807985	0.928285281016088	0.211024269847799	0.69568356709083	0.944182513250483	1	0.359375	1
Dorea_sp_CAG_317	0.58623479628563	0.928285281016088	0.216069900660937	0.69568356709083	1	1	0.105645429201877	1
Eisenbergiella_massiliensis	0.627259915165765	0.939620115835357	0.0521154482645172	0.69568356709083	0.18144920772142	1	0.0519129649350183	1
Eisenbergiella_tayi	0.299411159029159	0.791920056480096	0.452982008051273	0.753150808567176	0.201242620957724	1	0.105645429201877	1
Faecalicatena_orotica	0.342781711147911	0.791920056480096	0.399075196548237	0.69568356709083	1	1	NA	NA
Fusicatenibacter_saccharivorans	0.356232003290827	0.791920056480096	0.24280672887484	0.69568356709083	0.8203125	1	0.65234375	1
Clostridium_aldenense	0.399075196548237	0.791920056480096	0.0623518606072331	0.69568356709083	NA	NA	1	1
Clostridium_asparagiforme	0.276830123485007	0.791920056480096	0.181546009633412	0.69568356709083	0.371093369522698	1	0.583882420770365	1
Clostridium_bolteae	0.682538217920678	0.979438577993042	0.58623479628563	0.86370535822865	0.201242620957724	1	0.280712665268496	1
Clostridium_citroniae	0.121371032204204	0.791920056480096	0.180914218285398	0.69568356709083	0.41849223344682	1	1	1
Clostridium_clostridioforme	1	1	0.342781711147911	0.69568356709083	1	1	1	1
Clostridium_hylemonae	NA	NA	0.342781711147911	0.69568356709083	NA	NA	1	1
Clostridium_lavalense	0.963752881847805	1	0.507865941381084	0.813047232616766	1	1	0.29450739368011	1
Clostridium_saccharolyticum	0.652797538439174	0.950942527438202	1	1	1	1	0.371093369522698	1
Clostridium_scindens	1	1	0.0623518606072331	0.69568356709083	1	1	0.18144920772142	1
Clostridium_symbiosum	0.813556658028305	1	0.0733496602825111	0.69568356709083	0.18144920772142	1	0.105645429201877	1
Lachnoclostridium_sp_An131	0.938959222325739	1	0.562983207694953	0.84447481154243	1	1	1	1
Lachnoclostridium_sp_An138	0.960535300044334	1	0.938959222325739	1	0.18144920772142	1	0.855132140584706	1
Eubacterium_rectale	0.660720084868692	0.954946997661781	0.315378120331681	0.69568356709083	0.203125	1	0.8203125	1
Lachnospira_pectinoschiza	0.5747471597194	0.928285281016088	0.184534238223722	0.69568356709083	0.726286148878805	1	0.583882420770365	1
Marvinbryantia_formatexigens	0.938959222325739	1	1	1	1	1	1	1
Oribacterium_sinus	0.342781711147911	0.791920056480096	0.562983207694953	0.84447481154243	1	1	1	1
Roseburia_faecis	0.93463864689513	1	0.158582378158011	0.69568356709083	0.528612125255688	1	0.401678166469773	1
Roseburia_hominis	0.660720084868692	0.954946997661781	0.326974615026912	0.69568356709083	0.359375	1	1	1
Roseburia_intestinalis	0.709001811569562	0.995798988491666	0.618768801874905	0.889480152695175	0.352542137499713	1	0.352542137499713	1
Roseburia_inulinivorans	0.904825824330468	1	0.400181861482171	0.69568356709083	0.25	1	0.09765625	1
Roseburia_sp_CAG_182	0.450435787749544	0.850312456465976	0.58623479628563	0.86370535822865	0.361310428526179	1	0.422678074170635	1
Roseburia_sp_CAG_309	0.308668704564355	0.791920056480096	0.171164113849411	0.69568356709083	0.674986713970489	1	0.100348246462291	1
Roseburia_sp_CAG_471	0.565919751301476	0.928285281016088	0.0528893820994338	0.69568356709083	0.0360316862182336	1	0.833634883024682	1
Sellimonas_intestinalis	0.330554543864976	0.791920056480096	0.747951008969874	0.94917690711623	0.422678074170635	1	1	1
Tyzzerella_nexilis	0.342781711147911	0.791920056480096	NA	NA	1	1	NA	NA
Oscillibacter_sp_57_20	0.83818648064507	1	0.682959873303256	0.918004505024507	0.0546875	1	0.362726506485098	1
Oscillibacter_sp_CAG_241	0.0349866851414839	0.791920056480096	0.719695165515599	0.939917345499868	0.07421875	1	0.528612125255688	1
Oscillibacter_sp_PC13	0.92964732238799	1	0.820250099220475	1	0.529368106184798	1	0.833935414088552	1
Intestinibacter_bartlettii	0.592345355865233	0.928285281016088	0.565919751301476	0.845815079562495	0.91015625	1	0.0346105575157073	1
Peptostreptococcus_anaerobius	0.342781711147911	0.791920056480096	NA	NA	1	1	NA	NA
Peptostreptococcus_stomatis	0.399075196548237	0.791920056480096	0.342781711147911	0.69568356709083	NA	NA	1	1
Romboutsia_ilealis	0.366997595988703	0.791920056480096	0.900049988161637	1	0.441208519505878	1	0.529368106184798	1
Agathobaculum_butyriciproducens	0.356232003290827	0.791920056480096	0.156400874667129	0.69568356709083	0.30078125	1	0.833634883024682	1
Anaerofilum_sp_An201	NA	NA	0.342781711147911	0.69568356709083	NA	NA	1	1
Anaeromassilibacillus_sp_An250	0.902095048873212	1	1	1	0.672603817441517	1	0.204893893816379	1
Anaerotruncus_colihominis	0.898740606765571	1	0.0425094526113234	0.69568356709083	0.280712665268496	1	0.446872820710831	1
Anaerotruncus_sp_CAG_528	0.938959222325739	1	0.399075196548237	0.69568356709083	1	1	1	1
Faecalibacterium_prausnitzii	0.719695165515599	0.995798988491666	0.400181861482171	0.69568356709083	0.8203125	1	0.5703125	1
Flavonifractor_plautii	0.842105263157895	1	0.774085135293398	0.966095843922705	1	1	0.734375	1
Flavonifractor_sp_An10	0.192975591010525	0.791920056480096	0.440575649977576	0.744482935064149	1	1	0.789268026134281	1
Flavonifractor_sp_An100	0.299411159029159	0.791920056480096	0.400240677193995	0.69568356709083	0.201242620957724	1	1	1
Gemmiger_formicilis	0.719695165515599	0.995798988491666	0.660720084868692	0.911793717118795	0.359375	1	0.23395283347059	1
Harryflintia_acetispora	0.042483158764182	0.791920056480096	0.0337905745240837	0.69568356709083	0.142213241936393	1	1	1
Pseudoflavonifractor_capillosus	0.960535300044334	1	1	1	0.855132140584706	1	1	1
Pseudoflavonifractor_sp_An184	1	1	0.747951008969874	0.94917690711623	0.371093369522698	1	1	1
Pseudoflavonifractor_sp_An85	0.399075196548237	0.791920056480096	NA	NA	NA	NA	1	1
Clostridium_leptum	0.548961874039274	0.928285281016088	0.24280672887484	0.69568356709083	0.5703125	1	0.5703125	1
Clostridium_methylpentosum	0.151294595697497	0.791920056480096	0.0624297476748569	0.69568356709083	0.41849223344682	1	0.371093369522698	1
Eubacterium_siraeum	0.270133942215978	0.791920056480096	0.712821214605835	0.939917345499868	0.1640625	1	0.672603817441517	1
Ruminococcaceae_bacterium_D16	0.881991151464675	1	0.339912618217568	0.69568356709083	0.201242620957724	1	0.422678074170635	1
Ruminococcaceae_bacterium_D5	0.188529458994431	0.791920056480096	0.0634735408109117	0.69568356709083	0.441208519505878	1	0.18144920772142	1
Ruminococcus_bicirculans	1	1	0.0381428066474286	0.69568356709083	0.62406453246517	1	0.0142661867014469	1
Ruminococcus_bromii	0.121371032204204	0.791920056480096	0.832038857974812	1	0.674986713970489	1	0.29450739368011	1
Ruminococcus_callidus	0.0926750496499889	0.791920056480096	0.820250099220475	1	0.672603817441517	1	0.589638551626567	1
Ruminococcus_champanellensis	0.342781711147911	0.791920056480096	0.399075196548237	0.69568356709083	1	1	NA	NA
Ruminococcus_lactaris	1	1	0.243894612569149	0.69568356709083	1	1	1	1
Ruminococcus_obeum_CAG:39	0.342781711147911	0.791920056480096	1	1	1	1	1	1
Ruminococcus_sp_CAG_330	0.562983207694953	0.928285281016088	0.342781711147911	0.69568356709083	1	1	1	1
Ruminococcus_sp_CAG_403	0.938959222325739	1	0.938959222325739	1	1	1	1	1
Ruminococcus_sp_CAG_488	0.342781711147911	0.791920056480096	0.399075196548237	0.69568356709083	1	1	NA	NA
Ruminococcus_sp_CAG_579	0.342781711147911	0.791920056480096	0.399075196548237	0.69568356709083	1	1	NA	NA
Ruminococcus_sp_CAG_624	NA	NA	0.399075196548237	0.69568356709083	NA	NA	NA	NA
Ruthenibacterium_lactatiformans	0.156400874667129	0.791920056480096	0.968239191149408	1	0.09765625	1	0.0546875	1
Absiella_dolichum	0.342781711147911	0.791920056480096	0.652797538439174	0.903873514761933	0.371093369522698	1	1	1
Bulleidia_extructa	NA	NA	0.399075196548237	0.69568356709083	1	1	NA	NA
Catenibacterium_mitsuokai	0.145673988978852	0.791920056480096	0.192975591010525	0.69568356709083	1	1	NA	NA
Coprobacillus_cateniformis	1	1	0.145673988978852	0.69568356709083	0.371093369522698	1	0.789268026134281	1
Dielma_fastidiosa	0.729062444324521	0.999085571852121	0.774743527010479	0.966095843922705	1	1	0.583882420770365	1
Clostridium_innocuum	0.379299676485723	0.791920056480096	0.266108683767254	0.69568356709083	1	1	0.362726506485098	1
Clostridium_spiroforme	0.723972778119617	0.995798988491666	0.34713797075308	0.69568356709083	0.583882420770365	1	1	1
Erysipelatoclostridium_ramosum	0.192975591010525	0.791920056480096	0.00986170720044281	0.69568356709083	NA	NA	0.280712665268496	1
Faecalicoccus_pleomorphus	0.342781711147911	0.791920056480096	NA	NA	1	1	NA	NA
Faecalitalea_cylindroides	0.938959222325739	1	0.342781711147911	0.69568356709083	1	1	1	1
Holdemanella_biformis	0.34713797075308	0.791920056480096	0.18795477105648	0.69568356709083	0.361310428526179	1	1	1
Holdemania_filiformis	0.697693572351375	0.992871622192342	0.0860689718486455	0.69568356709083	0.271898710819648	1	0.787406490666269	1
Ileibacterium_valens	1	1	0.520052768121535	0.813047232616766	1	1	0.855132140584706	1
Massiliomicrobiota_timonensis	0.652797538439174	0.950942527438202	0.863669107701942	1	0.371093369522698	1	1	1
Solobacterium_moorei	NA	NA	0.342781711147911	0.69568356709083	NA	NA	1	1
Turicibacter_sanguinis	0.637154902095383	0.950594007158434	0.255086001403989	0.69568356709083	0.589638551626567	1	1	1
Firmicutes_bacterium_CAG_110	0.586263349356726	0.928285281016088	0.142835724321692	0.69568356709083	1	1	0.583882420770365	1
Firmicutes_bacterium_CAG_145	0.773106341852418	1	0.967146240554813	1	0.0360316862182336	1	0.446872820710831	1
Firmicutes_bacterium_CAG_170	0.151294595697497	0.791920056480096	0.111707911061891	0.69568356709083	0.0590582290905367	1	0.371093369522698	1
Firmicutes_bacterium_CAG_238	0.251071195279147	0.791920056480096	0.185393946944362	0.69568356709083	1	1	0.371093369522698	1
Firmicutes_bacterium_CAG_424	0.399075196548237	0.791920056480096	0.342781711147911	0.69568356709083	NA	NA	1	1
Firmicutes_bacterium_CAG_534	1	1	0.938959222325739	1	1	1	1	1
Firmicutes_bacterium_CAG_555	0.145673988978852	0.791920056480096	0.192975591010525	0.69568356709083	1	1	NA	NA
Firmicutes_bacterium_CAG_83	0.842105263157895	1	0.513444337525733	0.813047232616766	0.30078125	1	0.362726506485098	1
Firmicutes_bacterium_CAG_94	0.902095048873212	1	0.769474405750435	0.966095843922705	1	1	0.589638551626567	1
Firmicutes_bacterium_CAG_95	0.0763378273234078	0.791920056480096	0.202562973014829	0.69568356709083	0.674986713970489	1	0.371093369522698	1
Acidaminococcus_intestini	0.399075196548237	0.791920056480096	NA	NA	NA	NA	1	1
Phascolarctobacterium_faecium	0.188037009806741	0.791920056480096	0.0671261452997227	0.69568356709083	0.855132140584706	1	1	1
Phascolarctobacterium_sp_CAG_266	1	1	0.938959222325739	1	1	1	1	1
Phascolarctobacterium_succinatutens	0.562983207694953	0.928285281016088	0.938959222325739	1	1	1	1	1
Mitsuokella_multacida	NA	NA	0.399075196548237	0.69568356709083	1	1	NA	NA
Selenomonas_sputigena	NA	NA	0.342781711147911	0.69568356709083	NA	NA	1	1
Allisonella_histaminiformans	0.342781711147911	0.791920056480096	0.399075196548237	0.69568356709083	1	1	NA	NA
Anaeroglobus_geminatus	NA	NA	0.342781711147911	0.69568356709083	NA	NA	1	1
Dialister_invisus	0.12504505633224	0.791920056480096	0.0671261452997227	0.69568356709083	1	1	1	1
Dialister_pneumosintes	NA	NA	0.938959222325739	1	1	1	1	1
Dialister_sp_CAG_357	0.342781711147911	0.791920056480096	0.399075196548237	0.69568356709083	1	1	NA	NA
Megasphaera_elsdenii	NA	NA	0.399075196548237	0.69568356709083	1	1	NA	NA
Megasphaera_hexanoica	NA	NA	0.399075196548237	0.69568356709083	1	1	NA	NA
Negativicoccus_succinicivorans	NA	NA	0.399075196548237	0.69568356709083	1	1	NA	NA
Veillonella_atypica	0.938959222325739	1	0.18795477105648	0.69568356709083	0.589638551626567	1	1	1
Veillonella_dispar	0.891557255490252	1	0.673514751058265	0.918004505024507	0.787406490666269	1	1	1
Veillonella_infantium	0.571382546604735	0.928285281016088	1	1	0.855132140584706	1	0.589638551626567	1
Veillonella_parvula	1	1	0.7343537463979	0.94917690711623	0.0934924836898357	1	0.208412803684149	1
Veillonella_rogosae	0.938959222325739	1	0.520428784162906	0.813047232616766	1	1	0.371093369522698	1
Veillonella_sp_CAG_933	0.607148751367279	0.928285281016088	0.747951008969874	0.94917690711623	1	1	1	1
Veillonella_sp_T11011_6	0.607148751367279	0.928285281016088	0.652797538439174	0.903873514761933	0.422678074170635	1	1	1
Veillonella_tobetsuensis	0.342781711147911	0.791920056480096	NA	NA	1	1	NA	NA
Anaerococcus_lactolyticus	NA	NA	0.399075196548237	0.69568356709083	1	1	NA	NA
Anaerococcus_vaginalis	0.342781711147911	0.791920056480096	0.342781711147911	0.69568356709083	1	1	1	1
Finegoldia_magna	0.342781711147911	0.791920056480096	0.399075196548237	0.69568356709083	1	1	NA	NA
Parvimonas_micra	0.399075196548237	0.791920056480096	0.652797538439174	0.903873514761933	0.371093369522698	1	1	1
Parvimonas_sp_KA00067	0.399075196548237	0.791920056480096	NA	NA	NA	NA	NA	NA
Peptoniphilus_lacrimalis	NA	NA	0.399075196548237	0.69568356709083	1	1	NA	NA
Peptoniphilus_sp_BV3C26	NA	NA	0.399075196548237	0.69568356709083	1	1	NA	NA
Bacteroides_coagulans	NA	NA	0.399075196548237	0.69568356709083	1	1	NA	NA
Fusobacterium_gonidiaformans	0.399075196548237	0.791920056480096	NA	NA	NA	NA	NA	NA
Fusobacterium_nucleatum	NA	NA	0.342781711147911	0.69568356709083	NA	NA	1	1
Fusobacterium_sp_CAG_439	0.399075196548237	0.791920056480096	0.342781711147911	0.69568356709083	NA	NA	1	1
Fusobacterium_sp_oral_taxon_370	NA	NA	0.342781711147911	0.69568356709083	NA	NA	1	1
Victivallis_vadensis	0.238318110169417	0.791920056480096	0.58623479628563	0.86370535822865	0.589638551626567	1	1	1
Oxalobacter_formigenes	0.938959222325739	1	0.0947256429111904	0.69568356709083	1	1	NA	NA
Parasutterella_excrementihominis	0.536696731995668	0.928285281016088	0.773106341852418	0.966095843922705	0.150785565027971	1	0.29450739368011	1
Sutterella_parvirubra	0.792295687365232	1	0.457949346256414	0.755342746414962	0.100348246462291	1	0.371093369522698	1
Turicimonas_muris	0.0832976381088835	0.791920056480096	0.863669107701942	1	0.371093369522698	1	1	1
Neisseria_macacae	0.342781711147911	0.791920056480096	NA	NA	1	1	NA	NA
Bilophila_wadsworthia	0.0940220449511788	0.791920056480096	0.0788932429799303	0.69568356709083	0.12890625	1	0.441208519505878	1
Desulfovibrionaceae_bacterium	0.330554543864976	0.791920056480096	0.863669107701942	1	1	1	1	1
Desulfovibrio_fairfieldensis	0.342781711147911	0.791920056480096	NA	NA	1	1	NA	NA
Desulfovibrio_piger	0.960535300044334	1	0.58623479628563	0.86370535822865	0.789268026134281	1	1	1
Desulfovibrio_sp_An276	0.399075196548237	0.791920056480096	0.342781711147911	0.69568356709083	NA	NA	1	1
Campylobacter_gracilis	0.399075196548237	0.791920056480096	0.342781711147911	0.69568356709083	NA	NA	1	1
Campylobacter_hominis	NA	NA	0.399075196548237	0.69568356709083	1	1	NA	NA
Anaerobiospirillum_thomasii	0.342781711147911	0.791920056480096	0.399075196548237	0.69568356709083	1	1	NA	NA
Citrobacter_freundii	NA	NA	0.399075196548237	0.69568356709083	1	1	NA	NA
Citrobacter_pasteurii	NA	NA	0.399075196548237	0.69568356709083	1	1	NA	NA
Citrobacter_youngae	NA	NA	0.399075196548237	0.69568356709083	1	1	NA	NA
Enterobacter_ludwigii	0.342781711147911	0.791920056480096	NA	NA	1	1	NA	NA
Escherichia_coli	0.965574364759781	1	0.0138900918503129	0.69568356709083	0.29450739368011	1	0.0224942712224497	1
Klebsiella_oxytoca	NA	NA	0.399075196548237	0.69568356709083	NA	NA	NA	NA
Klebsiella_pneumoniae	0.399075196548237	0.791920056480096	1	1	NA	NA	1	1
Klebsiella_quasipneumoniae	0.399075196548237	0.791920056480096	0.399075196548237	0.69568356709083	NA	NA	1	1
Klebsiella_variicola	0.399075196548237	0.791920056480096	0.399075196548237	0.69568356709083	NA	NA	1	1
Providencia_rustigianii	0.399075196548237	0.791920056480096	NA	NA	NA	NA	1	1
Haemophilus_parainfluenzae	0.963752881847805	1	0.963752881847805	1	1	1	1	1
Haemophilus_sp_HMSC71H05	0.102489800254088	0.791920056480096	0.143683848080364	0.69568356709083	0.789268026134281	1	0.271898710819648	1
Pseudomonas_aeruginosa	NA	NA	0.399075196548237	0.69568356709083	1	1	NA	NA
Pseudomonas_citronellolis	NA	NA	0.399075196548237	0.69568356709083	1	1	NA	NA
Proteobacteria_bacterium_CAG_139	0.517377649865278	0.9082955195296	1	1	0.105645429201877	1	0.105645429201877	1
Brachyspira_sp_CAG_700	0.342781711147911	0.791920056480096	0.399075196548237	0.69568356709083	1	1	NA	NA
Cloacibacillus_evryensis	0.229387515377762	0.791920056480096	0.747951008969874	0.94917690711623	0.422678074170635	1	1	1
Cloacibacillus_porcorum	0.954357880663238	1	0.562983207694953	0.84447481154243	0.371093369522698	1	1	1
Fretibacterium_fastidiosum	0.342781711147911	0.791920056480096	0.0671261452997227	0.69568356709083	0.583882420770365	1	1	1
Akkermansia_muciniphila	0.286364033842911	0.791920056480096	0.0370032078959645	0.69568356709083	0.734375	1	0.799846105662473	1
Saccharomyces_cerevisiae	0.342781711147911	0.791920056480096	NA	NA	1	1	NA	NA

## Sheet: Supplementary Table 5
Supplementary Table 5. Differential analysis of KEGG Orthology (KO) profiles between the GR and PR groups or between the two time points, performed by DESeq2. The KO profiles were calculated using the MEDUSA pipeline.
KO	GR vs PR at 0M			GR vs PR at 12M			12M vs 0M in GR			12M vs 0M in PR			Symbol	Name
	log2FoldChange	pvalue	padj	log2FoldChange	pvalue	padj	log2FoldChange	pvalue	padj	log2FoldChange	pvalue	padj
K00001	-0.243055757504631	0.371152267093514	1	-0.237534475519355	0.382018852873188	0.7233844440018	0.172720744222385	0.525087376621671	1	0.167199462237108	0.538335774479671	1	E1.1.1.1, adh	alcohol dehydrogenase
K00002	-0.744815259189044	0.315840623953922	1	-1.362630756214	0.0666363971666907	0.340418841869836	-0.349058776069406	0.639602730464786	1	0.268756720955554	0.71647954818208	1	AKR1A1, adh	alcohol dehydrogenase (NADP+)
K00003	0.024979357306866	0.683761944818357	1	0.011635265257035	0.849517007667616	0.952493563814339	-0.0390326380167355	0.524417241154985	1	-0.0256885459669046	0.675314046224271	1	hom	homoserine dehydrogenase
K00004	-2.79837885298228	0.261640693401906	1	4.14266206817528	0.0960431196629543	NA	3.18776321465763	0.200295955533971	1	-3.75327770649993	0.132179397474209	0.804297462113671	BDH, butB	(R,R)-butanediol dehydrogenase / meso-butanediol dehydrogenase / diacetyl reductase
K00005	-0.212027960494942	0.135987459355536	0.908507168555871	0.161216011615094	0.256939353792832	0.60943858099327	0.180699392345177	0.203854254339997	1	-0.19254457976486	0.175763445471207	0.879790986056709	gldA	glycerol dehydrogenase
K00006	0.576060184272858	0.890706174509343	1	0.27586966593803	0.947534426266133	NA	-0.358427719314471	0.93186714748213	1	0	1	NA	GPD1	glycerol-3-phosphate dehydrogenase (NAD+)
K00008	-0.0836130722989236	0.755587290889511	1	-0.355165342890623	0.186057682729968	0.521373378954318	-0.124322143052112	0.643517967687428	1	0.147230127539587	0.583542453786426	1	SORD, gutB	L-iditol 2-dehydrogenase
K00009	-0.139640206548544	0.71035449558081	1	0.0675315876718164	0.857453610928672	0.952493563814339	0.176100968767511	0.639523159789227	1	-0.0310708254528492	0.934139808620613	1	mtlD	mannitol-1-phosphate 5-dehydrogenase
K00010	-0.277780515072638	0.348924187986887	1	0.142770365965814	0.630243959198866	0.890362488894978	0.102591551569272	0.729401479641496	1	-0.31795932946918	0.283662226206859	1	iolG	myo-inositol 2-dehydrogenase / D-chiro-inositol 1-dehydrogenase
K00012	0.0081074730518056	0.942782111390075	1	-0.0670105282340153	0.553032499113335	0.841796609375964	-0.0826999059109991	0.464093170014749	1	-0.0075819046251782	0.946486132333048	1	UGDH, ugd	UDPglucose 6-dehydrogenase
K00013	0.0255796019814736	0.697734575093189	1	-0.0521176820352457	0.428793864749197	0.756298259194121	-0.0994536309332928	0.131035889258084	1	-0.0217563469165735	0.741168283767133	1	hisD	histidinol dehydrogenase
K00014	-0.0491803932247364	0.636364881166663	1	-0.168420760857427	0.105402806006474	0.406360746731672	-0.0418000733323361	0.687806281705254	1	0.0774402943003549	0.45656024169227	1	aroE	shikimate dehydrogenase
K00015	1.827558189019	0.000897823831501439	0.191402739782307	1.95797439527693	0.000372216016745731	0.0517379587123081	0.161420383581503	0.7656601567584	1	0.0310041773235716	0.955751591699093	1	gyaR, GOR1	glyoxylate reductase
K00016	0.127207348064175	0.22600016010626	0.997997882817276	0.0110576697509034	0.916164770043395	0.969150365261146	0.037265912516317	0.722772838844112	1	0.153415590829589	0.144236806570431	0.840384279514405	LDH, ldh	L-lactate dehydrogenase
K00018	-0.216990396731307	0.195108844335137	0.973958914188855	0.106546475727137	0.524715201918548	0.820850156178803	0.0329185625859315	0.844188559049481	1	-0.290618309872513	0.0827172700003858	0.642421662853999	hprA	glycerate dehydrogenase
K00019	0.0816676369295734	0.863420191879234	1	-0.699033199769928	0.140449114675629	0.462290481421397	-0.33535061829237	0.480711399156955	1	0.445350218407132	0.346818255030256	1	E1.1.1.30, bdh	3-hydroxybutyrate dehydrogenase
K00020	0.36662271270805	0.316228875478858	1	0.429197001932565	0.240221891460285	0.591283479455477	0.455740197867199	0.212384614441093	1	0.393165908642684	0.28245380184758	1	mmsB, HIBADH	3-hydroxyisobutyrate dehydrogenase
K00021	0.482054702620765	0.818727322899018	1	-0.47953630547918	0.819669465797732	0.952493563814339	-0.729651287465508	0.728677594645409	1	0.231939720634438	0.912197594506947	1	HMGCR	hydroxymethylglutaryl-CoA reductase (NADPH)
K00023	2.26052883751628	0.00209302761560574	0.280173650126201	0.815128975649717	0.270614152932611	0.623512747464602	-1.37436031390615	0.0584814583829524	1	0.071039547960414	0.924347771918535	1	phbB	acetoacetyl-CoA reductase
K00024	-0.425643338520874	0.0912401918409114	0.81468745564716	-0.353368567578522	0.160871277346361	0.48928549184422	0.0172323913722019	0.945492074283599	1	-0.05504237957015	0.82709632099938	1	mdh	malate dehydrogenase
K00025	3.13168324485146	0.450835895070245	1	2.72475065862094	0.512766847801149	NA	-0.465211450662152	0.910176874099226	1	0	1	NA	MDH1	malate dehydrogenase
K00026	3.68942767534864	0.373762100190784	1	3.61096196801892	0.384639123557445	NA	-0.136756592968658	0.973448338800188	1	0	1	1	MDH2	malate dehydrogenase
K00027	-0.078851172631936	0.396364807527918	1	-0.0808133002770888	0.384732915751394	0.725919810458646	-0.0562588247862865	0.545114410081924	1	-0.0542966971411336	0.559200102190097	1	ME2, sfcA, maeA	malate dehydrogenase (oxaloacetate-decarboxylating)
K00029	-0.177321285009713	0.554064294039269	1	-0.129804226405466	0.664920146032715	0.906726640011891	0.00278960577135893	0.992573298341921	1	-0.0447274528328888	0.881357226601508	1	E1.1.1.40, maeB	malate dehydrogenase (oxaloacetate-decarboxylating)(NADP+)
K00030	0.337527807546456	0.164785332235637	0.947528471413804	0.245075465337516	0.313135347820044	0.669171279411184	-0.0617038506253213	0.799490228257408	1	0.0307484915836186	0.899315715341872	1	IDH3	isocitrate dehydrogenase (NAD+)
K00031	-0.0466397457072262	0.564978592489415	1	-6.42745941019238e-05	0.999367304618417	0.999577697735178	-0.0544625827715022	0.501605848779629	1	-0.101038053884626	0.212559571811834	0.951515638969408	IDH1, IDH2, icd	isocitrate dehydrogenase
K00033	-0.382012112452525	0.132626523050065	0.908032256808548	-0.651038029772181	0.0103749452380138	0.153078772750943	-0.0535262593504957	0.83313364908371	1	0.21549965796916	0.396154497327759	1	PGD, gnd, gntZ	6-phosphogluconate dehydrogenase
K00034	-0.027926177274862	0.965261806610718	1	0.787325622782812	0.219728221349222	0.562764840770973	0.384849570784903	0.547842831035918	1	-0.430402229272771	0.502864189102183	1	gdh	glucose 1-dehydrogenase
K00036	-0.304856457886949	0.369452556679718	1	-0.669924562962107	0.0485663023740449	0.306019234189771	-0.086190027528075	0.799708629761019	1	0.278878077547083	0.41157129478227	1	G6PD, zwf	glucose-6-phosphate 1-dehydrogenase
K00038	0.651787595407962	0.520858426503229	1	1.91292750718831	0.0674310017916165	0.342713917804179	0.29150717343097	0.770112276843297	1	-0.969632738349374	0.361625782506478	1	E1.1.1.53	3alpha(or 20beta)-hydroxysteroid dehydrogenase
K00040	0.0214274453332622	0.921435520210375	1	-0.166921444457293	0.442324104134306	0.763897425933146	-0.196810205354284	0.365015539158053	1	-0.00846131556372847	0.968934134535268	1	uxuB	fructuronate reductase
K00041	0.00177259557574326	0.991896852401078	1	-0.0159586177074167	0.927154611167739	0.971333834216656	-0.144738951187177	0.406964157140027	1	-0.127007737904017	0.466836480514201	1	uxaB	tagaturonate reductase
K00042	-0.157925129832229	0.568852172620769	1	-0.246744990039918	0.373411566185483	0.717736155785986	-0.140699862452443	0.611790894490669	1	-0.0518800022447541	0.851519248597049	1	garR, glxR	2-hydroxy-3-oxopropionate reductase
K00043	0.991157088215823	0.136926154443661	0.910711108974733	-1.25593328636346	0.0529462946640908	0.315332305337787	-0.592018203465381	0.36693884382709	1	1.65507217111391	0.0120577104071403	0.24309295389443	gbd	4-hydroxybutyrate dehydrogenase
K00045	0.909366147644021	0.25980904168983	1	1.26714593635876	0.116424956658301	0.426800005640713	0.171608222882002	0.831460767462976	1	-0.18617156583274	0.817729106153011	1	E1.1.1.67, mtlK	mannitol 2-dehydrogenase
K00046	-0.00422415816013169	0.978230421591879	1	-0.0754038950265324	0.626242252401305	0.88893694745226	-0.16814128190947	0.277439535742209	1	-0.0969615450430689	0.531113393028203	1	idnO	gluconate 5-dehydrogenase
K00048	-0.179031541972356	0.126498505738388	0.898350602420215	-0.331420554011269	0.00467486804518679	0.112678715040282	-0.142069134169721	0.225357294828332	1	0.0103198778691923	0.929804267395128	1	fucO	lactaldehyde reductase
K00049	2.914477180894	0.483133764749072	1	2.7247506698155	0.512766846053216	NA	-0.248003567228258	0.952074158512472	1	0	1	NA	GRHPR	glyoxylate/hydroxypyruvate reductase
K00050	0.0700772340412347	0.779417068254557	1	0.265863553875039	0.288014717423699	0.642723307881632	-0.0425064670357795	0.865094939314193	1	-0.238292786869584	0.340959561791452	1	ttuD	hydroxypyruvate reductase
K00052	-0.0626307145063032	0.407927243483587	1	-0.0478552714489235	0.52723660902782	0.822627628732734	-0.0830452373131235	0.27255617747617	1	-0.0978206803705032	0.196203082061272	0.914329471939857	leuB, IMDH	3-isopropylmalate dehydrogenase
K00053	-0.0320564064900742	0.717730319201112	1	-0.134491976495239	0.129371566816156	0.445613771217089	-0.10638588227287	0.230285221811837	1	-0.00395031226770485	0.964467734456177	1	ilvC	ketol-acid reductoisomerase
K00054	-0.376352412316107	0.517787146168184	1	-0.00949176358421826	0.986939953778125	0.994840405464343	1.42895100940965	0.0139334390072435	1	1.06209036067776	0.0673780361347572	0.585614630806332	mvaA	hydroxymethylglutaryl-CoA reductase
K00055	-0.150648795728448	0.767971127865569	1	-0.658288111823558	0.190574169141418	0.528556846229351	1.03410912255805	0.0416873895388773	1	1.54174843865316	0.0023041634621981	0.091844633298352	E1.1.1.90	aryl-alcohol dehydrogenase
K00057	-0.00692165248539533	0.870047726478455	1	0.0652876448350267	0.122864003046506	0.43823339224771	-0.0173280342387348	0.682075471075598	1	-0.0895373315591568	0.0343831400838656	0.415124726936827	gpsA	glycerol-3-phosphate dehydrogenase (NAD(P)+)
K00058	0.00270612694233066	0.961053076440243	1	-0.0252625428668456	0.648475598089058	0.898469572757311	-0.0356401413551795	0.520113420760549	1	-0.00767147154600333	0.889902205088151	1	serA, PHGDH	D-3-phosphoglycerate dehydrogenase / 2-oxoglutarate reductase
K00059	-0.0904759630245727	0.0692776127250999	0.775337630866057	-0.00877890264123001	0.860083785417082	0.952493563814339	0.00844453652764725	0.865363822930575	1	-0.0732525238556955	0.141340081316835	0.829530999689945	fabG, OAR1	3-oxoacyl-[acyl-carrier protein] reductase
K00060	0.386808568217127	0.305156152501314	1	0.574005472154177	0.128094593954107	0.444902720816011	0.0706510147216033	0.85138919654247	1	-0.116545889215446	0.757415148334617	1	tdh	threonine 3-dehydrogenase
K00065	0.319701875383041	0.150627344960059	0.928035658007441	0.144657175383358	0.515597317563217	0.816534285247615	-0.198487389546674	0.372015575515351	1	-0.0234426895469905	0.916121569317267	1	kduD	2-dehydro-3-deoxy-D-gluconate 5-dehydrogenase
K00066	-0.968839642417439	0.377996815236247	1	-1.45976486344537	0.184452049797126	0.519240442414441	-0.603539832735636	0.583528103774439	1	-0.112614611707701	0.918309415699192	1	algD	GDP-mannose 6-dehydrogenase
K00067	-0.0605525452091692	0.485602199336067	1	-0.117120509111742	0.177424878026905	0.510876118488378	-0.0752429342223072	0.386246369644755	1	-0.0186749703197343	0.829714306143546	1	rfbD, rmlD	dTDP-4-dehydrorhamnose reductase
K00068	-0.327085687451809	0.403682902054898	1	-0.105784448405092	0.787033619850854	0.945386509012239	0.198387291152293	0.612534274976355	1	-0.0229139478944243	0.953331355702373	1	srlD	sorbitol-6-phosphate 2-dehydrogenase
K00073	-0.404994695764324	0.540091965831895	1	-1.67922654469128	0.011116307579281	0.15412119829507	-0.626351809040331	0.344436572482047	1	0.647880039886624	0.326200149809477	1	allD	ureidoglycolate dehydrogenase (NAD+)
K00074	0.110647082571939	0.419903666947661	1	-0.0349318762016103	0.798992896498981	0.948766621161375	-0.0922359502511157	0.501308423750526	1	0.0533430085224337	0.697399084527282	1	paaH, hbd, fadB, mmgB	3-hydroxybutyryl-CoA dehydrogenase
K00075	0.0231400618726717	0.602083306659053	1	0.0288508734747724	0.515516018999512	0.816534285247615	0.0143737080444442	0.74594253417821	1	0.00866289644234352	0.845249031046126	1	murB	UDP-N-acetylmuramate dehydrogenase
K00076	-0.127113404555351	0.560484505864487	1	-0.441052779373504	0.0432634557292557	0.288532095196966	0.144241801373105	0.508853605103051	1	0.458181176191259	0.0357768849040436	0.421273640968768	hdhA	7-alpha-hydroxysteroid dehydrogenase
K00077	0.00509467327487299	0.940699139176237	1	0.0291076326977684	0.670797963368521	0.910300235350998	-0.0015273478844319	0.982204456133776	1	-0.0255403073073273	0.709219151282854	1	panE, apbA	2-dehydropantoate 2-reductase
K00078	-3.19651660721966	0.441688240202911	1	-1.73640108749556	0.676532420703886	NA	0.539238231687148	0.897654609685201	1	-0.920877288036951	0.823316037509268	1	DHDH	dihydrodiol dehydrogenase / D-xylose 1-dehydrogenase (NADP)
K00082	-0.922646123758168	0.389885987176054	1	-0.534892176365691	0.61782960029832	0.883557111141188	0.2230610629864	0.835621263223618	1	-0.164692884406077	0.87768916417102	1	ribD2	5-amino-6-(5-phosphoribosylamino)uracil reductase
K00086	-1.45580182555386	0.00850854652302287	0.430151028044669	-0.323142639812247	0.557541591285175	0.843323814134309	0.627312263540763	0.258792760658033	1	-0.505346922200848	0.357077967969073	1	dhaT	1,3-propanediol dehydrogenase
K00087	-0.339517239071237	0.229303776123924	0.999802002150922	-0.205408531170344	0.466991222715094	0.781182395086788	0.245281217737615	0.385130420051489	1	0.111172509836722	0.69381690267916	1	ygeS, xdhA	xanthine dehydrogenase molybdenum-binding subunit
K00088	-0.00632032555729521	0.898200375156755	1	0.00905879889414123	0.854510499367133	0.952493563814339	-0.0257363820873404	0.602374633268723	1	-0.0411155065387769	0.40529989300363	1	IMPDH, guaB	IMP dehydrogenase
K00090	0.550529982588366	0.529482688229116	1	-1.27965156503516	0.13471568601403	0.454247142833683	0.0999586378385962	0.908125167928578	1	1.93014018546212	0.0256560370549018	0.36118116596333	ghrB	glyoxylate/hydroxypyruvate/2-ketogluconate reductase
K00091	0.321105754376596	0.399841824226741	1	0.505792792141099	0.184794343654168	0.519240442414441	0.0929447453436375	0.807392580590771	1	-0.0917422924208658	0.809989158847013	1	E1.1.1.219	dihydroflavonol-4-reductase
K00094	-0.610145426691956	0.853473792260099	1	-4.56124677590478	0.159001949140029	NA	0.250705023217169	0.939509650826127	1	4.20180637242999	0.194471663432197	0.91202774285826	E1.1.1.251, gatD	galactitol-1-phosphate 5-dehydrogenase
K00096	-0.405152202090435	0.129765067926271	0.903088284539428	-0.664080078034095	0.0130135609080078	0.163133055076372	-0.117006776994169	0.661803719005311	1	0.141921098949491	0.595512561992087	1	araM, egsA	glycerol-1-phosphate dehydrogenase
K00097	-0.175089944061415	0.412111921244386	1	-0.193375502297118	0.365031119669735	0.70975178096124	-0.0730532870898064	0.732213622816312	1	-0.0547677288541037	0.797514911706908	1	pdxA	4-hydroxythreonine-4-phosphate dehydrogenase
K00098	-0.300136371118328	0.645578743730666	1	-0.781968224778047	0.223538860413143	0.569653765788743	0.312729730938541	0.631374105601191	1	0.79456158459826	0.216746369014942	0.959952668651962	idnD	L-idonate 5-dehydrogenase
K00099	0.0288195094480051	0.478012884913489	1	0.0695979055848377	0.0866520661456799	0.379245031962153	-0.0173272326565476	0.669598315710377	1	-0.0581056287933802	0.152715906696141	0.853477247628641	dxr	1-deoxy-D-xylulose-5-phosphate reductoisomerase
K00100	-0.15868117910682	0.156937922055154	0.940236395030176	-0.150064296148087	0.180673274198759	0.515216736519076	0.00304610271282438	0.97832464754671	1	-0.00557078024590812	0.960362060758972	1	bdhAB	butanol dehydrogenase
K00101	0.77194735431519	0.667288626839111	1	-3.86879706553072	0.0284557421972965	0.237529380541866	1.21580812550422	0.494364936843657	1	5.85655254535013	0.00101833855998518	0.0541216993498004	lldD	L-lactate dehydrogenase (cytochrome)
K00102	0.401473390660437	0.409676464294904	1	0.414311159095882	0.39456142761608	0.732759888382083	0.506394322827626	0.29808893967274	1	0.493556554392181	0.310764064015967	1	LDHD, dld	D-lactate dehydrogenase (cytochrome)
K00104	0.00963940643493919	0.973570878974843	1	0.147178235027804	0.612974495231817	0.880895894387889	0.0147083964225429	0.959681195611084	1	-0.122830432170322	0.672925032294795	1	glcD	glycolate oxidase
K00105	-0.569916371863126	0.621439665452134	1	-0.122110398737398	0.911612804153425	NA	1.18113820810827	0.29964246950175	1	0.733332234982536	0.511083326591103	1	E1.1.3.21	alpha-glycerophosphate oxidase
K00108	-0.0282869221640933	0.98724097528618	1	-4.43002284624163	0.00990385020183608	0.149718604912496	1.95926560032757	0.262309819442812	1	6.36100152440511	0.000254261760942718	0.0206054610020126	betA, CHDH	choline dehydrogenase
K00111	-0.121702217670059	0.40193042517116	1	0.0789963125332851	0.586399641892908	0.865192216083979	0.07539196553124	0.603594037447257	1	-0.125306564672104	0.38813812677515	1	glpA, glpD	glycerol-3-phosphate dehydrogenase
K00112	-1.11158132213836	0.040432874017673	0.71204394464053	-0.508841653686202	0.348252424318769	0.699045822551528	0.0615371387915674	0.909719817185228	1	-0.541202529660586	0.318210741683315	1	glpB	glycerol-3-phosphate dehydrogenase subunit B
K00113	-1.1366492853542	0.0366307923225297	0.684774513608181	-0.423556646125281	0.436213294703504	0.759542203620796	0.0461916960985924	0.932353469057055	1	-0.666900943130322	0.21998327616769	0.96483519843165	glpC	glycerol-3-phosphate dehydrogenase subunit C
K00116	-2.40360431730634	0.0938533687379204	0.824763344206824	-3.38390269030634	0.0157360241281593	0.180128423944239	2.2047092245343	0.124492334398525	1	3.1850075975343	0.0229692222138952	0.343967275197585	mqo	malate dehydrogenase (quinone)
K00117	0.926475409215141	0.536471031110917	1	-1.92820394055326	0.189738847732115	0.527780600453911	1.10430575401781	0.456030457461097	1	3.95898510378621	0.00779144628344956	0.187472874482543	gcd	quinoprotein glucose dehydrogenase
K00121	-1.08550348521744	0.160286632619622	0.941438629957699	-1.92376856444519	0.0127260208615471	0.16142112291508	-0.133550637835754	0.86334789775309	1	0.704714441391997	0.359651796013893	1	frmA, ADH5, adhC	S-(hydroxymethyl)glutathione dehydrogenase / alcohol dehydrogenase
K00123	0.158028940409048	0.386874591859084	1	-0.143227691534608	0.432764934226837	0.758742240234008	0.0663882746773041	0.716176190395488	1	0.367644906620961	0.044084454741356	0.456072193039868	fdoG, fdhF, fdwA	formate dehydrogenase major subunit
K00124	-1.55859197921472	0.00566860715110043	0.38193758681333	-1.7158002002943	0.00222505792465273	0.0920766927646147	0.518273223079537	0.358923488567036	1	0.675481444159121	0.227302871891502	0.971019962433539	fdoH, fdsB	formate dehydrogenase iron-sulfur subunit
K00125	-0.102846489297254	0.965152426179104	1	-0.779922857619614	0.740411996099019	0.933286989345832	-0.320490773656855	0.891711918649803	1	0.356585594665506	0.879595779001839	1	fdhB	formate dehydrogenase (coenzyme F420) beta subunit
K00127	0.0767498372996551	0.858685443051543	1	-0.261062348878865	0.544378791746795	0.836151378805563	0.0248802956820188	0.953955458655606	1	0.362692481860539	0.399856665455106	1	fdoI, fdsG	formate dehydrogenase subunit gamma
K00128	0.0827511088098925	0.58838602579445	1	0.086805554953769	0.570207576637259	0.853783862780843	0.0351841444594278	0.817990633094711	1	0.0311296983155514	0.83868732963196	1	ALDH	aldehyde dehydrogenase (NAD+)
K00129	-0.0995790944951928	0.916880239646904	1	-1.9888620983997	0.037851546442679	0.2679554487439	-0.844471164308211	0.383339882613062	1	1.0448118395963	0.267925986166046	1	E1.2.1.5	aldehyde dehydrogenase (NAD(P)+)
K00130	-0.267197322327689	0.481813624495776	1	0.466052204266759	0.220063710066015	0.563017063286826	0.0729604566681454	0.847701260876017	1	-0.660289069926302	0.0822823476168837	0.642421662853999	betB, gbsA	betaine-aldehyde dehydrogenase
K00131	2.44277745411214	0.0117950395036623	0.479651200707255	0.93252081359576	0.33576687188021	0.689838107499828	-0.328965115275054	0.734006203126375	1	1.18129152524132	0.223633441826114	0.971019962433539	gapN	glyceraldehyde-3-phosphate dehydrogenase (NADP+)
K00132	-0.133902283050326	0.74716136633593	1	-0.195174491791348	0.636833119303811	0.892880026438684	0.242199090202024	0.559283616217807	1	0.303471298943047	0.463491231917993	1	E1.2.1.10	acetaldehyde dehydrogenase (acetylating)
K00133	-0.0145829237614081	0.707239675067519	1	0.053063500622401	0.171681673582394	0.500375432482702	0.0230028644333111	0.553444073793232	1	-0.044643559950498	0.25032598949502	0.998170642213317	asd	aspartate-semialdehyde dehydrogenase
K00134	0.0360107115010429	0.388074442871591	1	0.121403035746818	0.00361734476780049	0.102583853206113	0.0108098945135999	0.795478303404721	1	-0.0745824297321747	0.0739683036612167	0.615003334581988	GAPDH, gapA	glyceraldehyde 3-phosphate dehydrogenase
K00135	-1.0901202957817	0.0852779815334479	0.808634578278407	-1.34843863239128	0.0328540149789724	0.252568946914464	0.939868938834435	0.137927130864941	1	1.19818727544401	0.0579287086183342	0.530802333575874	gabD	succinate-semialdehyde dehydrogenase / glutarate-semialdehyde dehydrogenase
K00137	-0.84208872474227	0.590833380160437	1	-2.51584841488615	0.0987277815096706	0.394356452988505	0.97606902409066	0.532377785881599	1	2.64982871423454	0.0826654938205104	0.642421662853999	prr	aminobutyraldehyde dehydrogenase
K00138	0.747333650380712	0.623020948494401	1	-2.65553964983118	0.0709181530183324	0.349514673226242	0.79284460717545	0.595523170969903	1	4.19571790738734	0.00508337916681175	0.145804224673473	aldB	aldehyde dehydrogenase
K00140	0.462781057095243	0.246358042124034	0.999802002150922	0.694469282730205	0.0819852072880814	0.371671488383277	-0.00990170298374682	0.980205692157126	1	-0.241589928618709	0.545268158159716	1	mmsA, iolA, ALDH6A1	malonate-semialdehyde dehydrogenase (acetylating) / methylmalonate-semialdehyde dehydrogenase
K00145	-0.04156338036828	0.546151872901101	1	-0.0438448783996666	0.524330820860568	0.820519015121396	-0.026481325881205	0.700580945765037	1	-0.0241998278498185	0.725281966677362	1	argC	N-acetyl-gamma-glutamyl-phosphate reductase
K00146	-3.31011538197226	0.307496418575149	1	-0.769924235275082	0.807724034931107	0.950465501422486	4.74274982892629	0.142216700956708	1	2.20255868222911	0.487985592285584	1	feaB	phenylacetaldehyde dehydrogenase
K00147	-0.0604357539127128	0.364408021883719	1	0.0159922773985593	0.8103247912765	0.950483371667033	0.0058256340671	0.930328777533613	1	-0.0706023972441721	0.289348573794013	1	proA	glutamate-5-semialdehyde dehydrogenase
K00150	-0.406739824595186	0.679353284253663	1	-0.708513242257293	0.471569380808811	0.785976535217115	-0.289221720867923	0.768901777619495	1	0.0125516967941838	0.989820406255488	1	gap2	glyceraldehyde-3-phosphate dehydrogenase (NAD(P))
K00151	-2.8190093705028	0.383016910960062	1	-0.527820916886613	0.866560780842081	0.952954503885506	5.16791104320585	0.10743589324533	1	2.87672258958966	0.36309056253584	1	hpaE, hpcC	5-carboxymethyl-2-hydroxymuconic-semialdehyde dehydrogenase
K00154	-0.642190805978629	0.878252237992928	1	-1.62279277611885	0.6982839265996	NA	-0.00577299450662486	0.998901285603247	1	0.974828975633598	0.815867709529576	NA	E1.2.1.68	coniferyl-aldehyde dehydrogenase
K00156	0.0722574784736398	0.872997545159616	1	-0.213828044853568	0.636232057870127	0.892880026438684	-0.310994928978757	0.491491149785654	1	-0.0249094056515491	0.956056477176263	1	poxB	pyruvate dehydrogenase (quinone)
K00158	-0.273397931165481	0.725402027728664	1	-0.810741991772672	0.294102036015158	0.649897103771169	1.02403732380932	0.187274361779017	1	1.56138138441651	0.0438176799159086	0.454179049376942	E1.2.3.3, poxL	pyruvate oxidase
K00161	-0.061268274923277	0.908021714094085	1	0.14536792313691	0.784017334224948	0.944821461615219	-0.104448962864304	0.843862933691297	1	-0.311085160924492	0.557499137122584	1	PDHA, pdhA	pyruvate dehydrogenase E1 component alpha subunit
K00162	-0.0501553727251737	0.926159638029495	1	0.139089535924484	0.797198023311415	0.948057023467468	-0.155349405350861	0.774077520557029	1	-0.344594314000518	0.524333312863046	1	PDHB, pdhB	pyruvate dehydrogenase E1 component beta subunit
K00163	-1.79582517013387	0.0623677794856521	0.772064873012184	-0.82850843235356	0.388988257906255	0.730350332243273	0.843508094815751	0.381820892108345	1	-0.123808642964557	0.897472629260234	1	aceE	pyruvate dehydrogenase E1 component
K00164	-0.286471188019464	0.7341716033284	1	-0.141868005392517	0.866476322973374	0.952954503885506	-0.437980613691587	0.60368259874844	1	-0.582583796318534	0.489851950387692	1	OGDH, sucA	2-oxoglutarate dehydrogenase E1 component
K00166	-1.82176540664026	0.663155627097061	1	-2.24206136010789	0.590733884432566	NA	0	1	1	0.414521867801211	0.92061399033158	NA	BCKDHA, bkdA1	2-oxoisovalerate dehydrogenase E1 component alpha subunit
K00167	1.44457948083743	0.375511778117963	1	1.29092632254003	0.430785534004962	0.756901653867446	-0.353298853096655	0.826635695045479	1	-0.199645694799253	0.903998499904018	1	BCKDHB, bkdA2	2-oxoisovalerate dehydrogenase E1 component beta subunit
K00169	0.148672810665081	0.505133321678628	1	-0.176574201286165	0.428588830107526	0.756298259194121	-0.0998975883281791	0.65427221972246	1	0.225349423623067	0.312404674849823	1	porA	pyruvate ferredoxin oxidoreductase alpha subunit
K00170	0.359927875042687	0.106698627004572	0.847590330150674	0.137607072823428	0.53730864037703	0.830851804926587	-0.0422123126527644	0.849879676971886	1	0.180108489566495	0.4196077349889	1	porB	pyruvate ferredoxin oxidoreductase beta subunit
K00171	0.434907081720274	0.116574078806993	0.870230411500003	0.257329380787231	0.353259889226984	0.702233361388035	-0.155883302295895	0.573273449225391	1	0.021694398637148	0.937703739947439	1	porD	pyruvate ferredoxin oxidoreductase delta subunit
K00172	0.180837262443778	0.412893013461699	1	-0.186036806928709	0.399385263324873	0.735742297811738	-0.078926861857306	0.720737712144522	1	0.287947207515181	0.192235702726475	0.910935091328866	porG	pyruvate ferredoxin oxidoreductase gamma subunit
K00174	-0.283638091760932	0.176136347051175	0.962734105633932	-0.111075270579069	0.596273584800935	0.872555605707474	0.128321915573741	0.540542237238004	1	-0.0442409056081226	0.832881461009907	1	korA, oorA, oforA	2-oxoglutarate/2-oxoacid ferredoxin oxidoreductase subunit alpha
K00175	-0.282656018153913	0.197190517142622	0.973958914188855	-0.111242033792279	0.611764600593807	0.879955681931934	0.112146703212194	0.608897868978948	1	-0.0592672811494398	0.786835659374918	1	korB, oorB, oforB	2-oxoglutarate/2-oxoacid ferredoxin oxidoreductase subunit beta
K00176	0.0842199646678022	0.767996335835869	1	0.218939004244978	0.443053181189701	0.764244035724144	0.0892998694577389	0.754299503540246	1	-0.0454191701194371	0.873644470777478	1	korD, oorD	2-oxoglutarate ferredoxin oxidoreductase subunit delta
K00177	-0.0861465553195836	0.762518443959458	1	0.0676513361701985	0.812413025263801	0.950878273515895	0.107679051859815	0.705637836753195	1	-0.046118839629967	0.871484381117617	1	korC, oorC	2-oxoglutarate ferredoxin oxidoreductase subunit gamma
K00179	-0.0584139873085333	0.663586381749897	1	-0.119477001384813	0.373668756824255	0.717736155785986	-0.119617472236398	0.373105889775012	1	-0.0585544581601188	0.66282818015005	1	iorA	indolepyruvate ferredoxin oxidoreductase, alpha subunit
K00180	-0.0378953909293764	0.79839789688464	1	-0.0900965867735184	0.543731089329438	0.835760606271819	-0.116935268330161	0.430645939385481	1	-0.0647340724860192	0.662619785062611	1	iorB	indolepyruvate ferredoxin oxidoreductase, beta subunit
K00183	-0.53443508455702	0.378140202305358	1	-1.17716355749436	0.0521821014537126	0.313026722230541	-0.203073250702665	0.737887280021597	1	0.439655222234671	0.468036644394378	1	K00183	prokaryotic molybdopterin-containing oxidoreductase family, molybdopterin binding subunit
K00184	0.59886928608674	0.419268141929998	1	1.34223220256813	0.0705132221211357	0.349262484148599	-0.610508698728916	0.410277230910579	1	-1.3538716152103	0.0681146913568261	0.589855817644336	K00184	prokaryotic molybdopterin-containing oxidoreductase family, iron-sulfur binding subunit
K00185	0.113725589774194	0.839612504504144	1	0.399913532696395	0.476962941307399	0.790115388476797	-0.214159667582951	0.703117272009357	1	-0.500347610505153	0.373559903682311	1	K00185	prokaryotic molybdopterin-containing oxidoreductase family, membrane subunit
K00186	0.252722726181011	0.860507660088373	1	-0.269610539269965	0.851295080738085	0.952493563814339	-0.32821387907569	0.819475658808824	1	0.194119386375286	0.89263096897919	1	vorA	2-oxoisovalerate ferredoxin oxidoreductase, alpha subunit
K00187	0.0796753906936049	0.94412718431722	1	-0.408027152715897	0.719675695906843	0.927672495003402	-0.319360397372859	0.778791765050487	1	0.168342146036642	0.8822791230736	1	vorB	2-oxoisovalerate ferredoxin oxidoreductase, beta subunit
K00188	0.460344266592906	0.79981773008725	1	-0.829896489472806	0.647353467768535	0.898469572757311	-0.511083999323934	0.778287945830246	1	0.779156756741778	0.667597883740455	1	vorD	2-oxoisovalerate ferredoxin oxidoreductase, delta subunit
K00189	4.66334066237059	0.0167660542867694	0.551459476997969	2.30004819189832	0.245084352230456	NA	-2.00474480229894	0.282462274915118	1	0.358547668173333	0.861731436603398	1	vorG	2-oxoisovalerate ferredoxin oxidoreductase, gamma subunit
K00190	0.0543571896532365	0.782238666938503	1	-0.157448945949951	0.423188434672387	0.751451674928737	0.0803081747660476	0.682957557238168	1	0.292114310369235	0.137369136970715	0.819227823452414	NA	NA
K00194	0.00448656290079951	0.980140327274455	1	-0.10166457842133	0.572351523020377	0.855053039924687	0.131031608846844	0.467026951117946	1	0.237182750168973	0.187968048186144	0.902362316776685	cdhD, acsD	acetyl-CoA decarbonylase/synthase, CODH/ACS complex subunit delta
K00196	-0.13983212090791	0.603239103512152	1	-0.449724651721225	0.0944697366402134	0.389237063133494	-0.127001616626469	0.637103768485557	1	0.182890914186847	0.496180430239286	1	cooF	anaerobic carbon-monoxide dehydrogenase iron sulfur subunit
K00197	-0.00435990630856271	0.980642780364371	1	-0.0673512984677301	0.70767171544937	0.925236787438217	0.112507391142405	0.531149745792986	1	0.175498783301572	0.328627442769927	1	cdhE, acsC	acetyl-CoA decarbonylase/synthase, CODH/ACS complex subunit gamma
K00198	0.227047949111656	0.528923477381256	1	-0.518539754550612	0.150276242025022	0.476928808190301	-0.108099639458938	0.764311943468527	1	0.63748806420333	0.0770097102551753	0.629678269596708	cooS, acsA	anaerobic carbon-monoxide dehydrogenase catalytic subunit
K00200	0.120478629647061	0.95918627540069	1	-0.574462058773422	0.807228385341042	0.950465501422486	-0.494897605483	0.833506144011423	1	0.200043082937482	0.932284320396605	1	fwdA, fmdA	formylmethanofuran dehydrogenase subunit A
K00201	-0.0674470475415883	0.976905828302365	1	-0.504716365808645	0.828505307286036	0.952493563814339	-0.338532191768433	0.884480175265504	1	0.0987371264986233	0.966196834654432	1	fwdB, fmdB	formylmethanofuran dehydrogenase subunit B
K00202	-0.15366032559302	0.944146573683835	1	-0.657255898899877	0.764441885955394	0.937920917962557	-0.370519254013689	0.865862118024052	1	0.133076319293168	0.951616230100343	1	fwdC, fmdC	formylmethanofuran dehydrogenase subunit C
K00203	-0.0493881537457713	0.982134296210409	1	-0.231912283297953	0.916257022036285	0.969150365261146	-0.1495744256409	0.945932376843066	1	0.0329497039112817	0.988079879922176	1	fwdD, fmdD	formylmethanofuran dehydrogenase subunit D
K00204	0.123916757609178	0.953940115047454	1	-0.285436200154514	0.894191240282984	0.961317684637971	-0.505555935667251	0.813741724678085	1	-0.0962029779035599	0.964238198296612	1	fwdH	4Fe-4S ferredoxin
K00205	0.15748018438904	0.94669029399739	1	-0.390209529089211	0.868412739349002	0.952954503885506	-0.333166973800549	0.887510237159845	1	0.214522739677702	0.92742639633716	1	fwdF, fmdF	4Fe-4S ferredoxin
K00207	1.40660763602109	0.284422078229279	1	2.51447184999221	0.0493442942451432	NA	1.37273931103317	0.26540150152135	1	0.264875097062046	0.845345359004649	1	DPYD	dihydropyrimidine dehydrogenase (NADP+)
K00208	-0.200176970904684	0.454431647535911	1	-0.177989890045307	0.505971790523446	0.812668011080762	-0.0482920050568727	0.856800895416328	1	-0.0704790859162492	0.792247282172595	1	fabI	enoyl-[acyl-carrier protein] reductase I
K00209	0.455890921421181	0.491091490417385	1	1.45526009928052	0.0280299514341339	0.236555378598055	0.583229883699966	0.377134124801257	1	-0.416139294159369	0.53092707338701	1	fabV, ter	enoyl-[acyl-carrier protein] reductase / trans-2-enoyl-CoA reductase (NAD+)
K00210	0.352349828112889	0.493290594373342	1	-0.394871640776185	0.442268317264421	0.763897425933146	-0.224725315193936	0.662005035216306	1	0.522496153695139	0.309520412837175	1	E1.3.1.12	prephenate dehydrogenase
K00215	-0.090609739815051	0.223054402553499	0.997997882817276	-0.026284865188202	0.723740171079225	0.929276812776295	0.00283176476785801	0.969624991209753	1	-0.061493109858991	0.408271045797011	1	dapB	4-hydroxy-tetrahydrodipicolinate reductase
K00216	-5.12775781471467	0.000437283745242486	0.131850888322241	-4.38690245085335	0.00244642725866008	0.0929668999186519	0.486867001710825	0.741502409351942	1	-0.253988362150497	0.859003160125746	1	entA	2,3-dihydro-2,3-dihydroxybenzoate dehydrogenase
K00219	0.464883659526858	0.263471967810177	1	-0.576030066182283	0.1656530062396	0.493164702431873	-0.188072604877812	0.650895720117652	1	0.852841120831329	0.0401794852624391	0.436203955326112	fadH	2,4-dienoyl-CoA reductase (NADPH2)
K00220	-1.20013178075983	0.395852713767057	1	-2.14223335320596	0.129757729889185	0.446163952569413	-0.481487708307669	0.733822110363708	1	0.460613864138465	0.744176095727647	1	tyrC	cyclohexadieny/prephenate dehydrogenase
K00224	-1.34055159876121	0.109657695427438	0.853217024579429	-0.785215084125696	0.348252029900225	0.699045822551528	0.256273559589701	0.760404391121376	1	-0.299062955045816	0.72013585058737	1	CEQORH	chloroplastic oxoene reductase
K00226	-0.0705662502535653	0.260104752517236	1	-0.0809085316436469	0.196584334490656	0.535763688933203	-0.00348427681030531	0.955656795672805	1	0.00685800457977626	0.912839915370293	1	pyrD	dihydroorotate dehydrogenase (fumarate)
K00228	1.43257928418097	0.429592347439942	1	-1.9062196117684	0.273838550040937	0.627269288727084	0.38805957665509	0.825856383909168	1	3.72685847260446	0.0376049170397502	0.427668089003271	CPOX, hemF	coproporphyrinogen III oxidase
K00230	0.102033197083267	0.827036774322949	1	-0.301081066397323	0.518620472735168	0.817818373643019	0.00136008435123084	0.997675076693162	1	0.40447434783182	0.38607301757247	1	hemG	menaquinone-dependent protoporphyrinogen oxidase
K00231	-0.152131544423364	0.725421660114534	1	-0.113404085196112	0.793219061230811	0.946847838940754	0.14499099339005	0.737762422593243	1	0.106263534162798	0.806016698974921	1	PPOX, hemY	protoporphyrinogen/coproporphyrinogen III oxidase
K00234	3.78045225335528	0.362008823198632	1	2.91550088402049	0.482761242256997	NA	-0.282056034426997	0.945267404605676	1	0.582895334907797	0.889417652347675	1	SDHA, SDH1	succinate dehydrogenase (ubiquinone) flavoprotein subunit
K00235	3.6858426171996	0.374229821467818	1	2.7386164813085	0.510604167950636	NA	-1.00550972924096	0.807101979069394	1	0	1	1	SDHB, SDH2	succinate dehydrogenase (ubiquinone) iron-sulfur subunit
K00239	-0.0628028585271512	0.647399453823612	1	-0.232649555403186	0.0901916227334285	0.384305291126923	-0.0745023293008052	0.587425678932538	1	0.0953443675752299	0.487425895920289	1	sdhA, frdA	succinate dehydrogenase / fumarate reductase, flavoprotein subunit
K00240	-0.196320841053582	0.274284177735378	1	-0.311431484847042	0.0828663890591719	0.373511534652285	-0.087157973111072	0.627476884550866	1	0.0279526706823879	0.876280549389357	1	sdhB, frdB	succinate dehydrogenase / fumarate reductase, iron-sulfur subunit
K00241	-0.183069341699132	0.508356198692022	1	-0.0768238255794711	0.781358079522663	0.944002972701949	0.00690261145400862	0.9801056301126	1	-0.0993429046656526	0.719648476076328	1	sdhC, frdC	succinate dehydrogenase / fumarate reductase, cytochrome b subunit
K00242	-2.28288836419199	0.18148725726067	0.973570039881099	-0.326506336784123	0.831429292994608	NA	3.92987794725135	0.0177754586013949	1	1.97349591984349	0.214046124601083	0.953446213198415	sdhD, frdD	succinate dehydrogenase / fumarate reductase, membrane anchor subunit
K00243	-0.112890872789162	0.489674851991422	1	-0.192898151519386	0.237807392585102	0.587706647979238	-0.0313596094200573	0.847824125316181	1	0.0486476693101668	0.765915652157858	1	K00243	uncharacterized protein
[truncated: 5,600 more rows]

## Sheet: Supplementary Table 6
Supplementary Table 6. The gene set analysis (GSA) of KEGG pathways by comparing the GR and PR groups at 12 months or by comparing the two timepoints in the PR group using fold changes and P values of KOs.
[truncated: 20 more rows]

[truncated: 4 more sheets: Supplementary Table 7, Supplementary Table 8, Supplementary Table 9a, Supplementary Table 9b]
